# Supplementary material for: Evolution of the Cytomegalovirus RL11 gene family in Old World monkeys and Great Apes
Source: Virus Evol. 2024 Aug 24;10(1):veae066. doi: 10.1093/ve/veae066 (PMC11416908; doi:10.1093/ve/veae066)
Supplement: veae066_Supp [file veae066_supp.zip]

Archive with 4 entries (4 files):
- supplementary_figures.docx
- supplementary_table_1_digs_genomes_table.csv
- supplementary_table_2_digs_results_table.csv
- supplementary_table_3_digs_results_table_only_cmv_with_domains_coordinates.csv
