# Supplementary material for: Evolution of the Cytomegalovirus RL11 gene family in Old World monkeys and Great Apes
Source: Virus Evol. 2024 Aug 24;10(1):veae066. doi: 10.1093/ve/veae066 (PMC11416908; doi:10.1093/ve/veae066)
Supplement: veae066_Supp [file veae066_supp.zip › supplementary_table_1_digs_genomes_table.csv]

organism_group	organism	genome_completeness	database	genome_accession_number
Adenovirus	titi_monkey_adenovirus_1	complete	NCBI Genbank	HQ913600.1
Adenovirus	simian_adenovirus_55	complete	NCBI Genbank	KX505867.1
Adenovirus	simian_adenovirus_3	complete	NCBI Genbank	AY598782.1
Adenovirus	simian_adenovirus_20	complete	NCBI Genbank	HQ605912.1
Adenovirus	simian_adenovirus_13	complete	NCBI Genbank	KP329563.1
Adenovirus	simian_adenovirus_54	complete	NCBI Genbank	KM190146.1
Adenovirus	human_adenovirus_18	complete	NCBI Genbank	GU191019.1
Adenovirus	simian_adenovirus_16	complete	NCBI Genbank	KP329564.1
Adenovirus	simian_adenovirus_8	complete	NCBI Genbank	KP329561.1
Adenovirus	simian_adenovirus_17	complete	NCBI Genbank	KP329566.1
Adenovirus	human_adenovirus_40	complete	NCBI Genbank	L19443.1
Adenovirus	human_adenovirus_52	complete	NCBI Genbank	DQ923122.1
Adenovirus	simian_adenovirus_19	complete	NCBI Genbank	KP329565.1
Adenovirus	human_adenovirus_5	complete	NCBI Genbank	AC_000008.1
Adenovirus	human_adenovirus_8	complete	NCBI Genbank	AB448767.1
Adenovirus	human_adenovirus_4	complete	NCBI Genbank	AY487947.1
Adenovirus	human_adenovirus_3	complete	NCBI Genbank	DQ086466.1
Adenovirus	human_adenovirus_12	complete	NCBI Genbank	X73487.1
Adenovirus	human_adenovirus_2	complete	NCBI Genbank	J01917.1
Adenovirus	human_adenovirus_17	complete	NCBI Genbank	AF108105.1
Adenovirus	human_adenovirus_5	complete	NCBI Genbank	M73260.1
Cytomegalovirus	papiine_betaherpesvirus_4	complete	NCBI Genbank	KR351281.1
Cytomegalovirus	mandrilline_betaherpesvirus_1	complete	NCBI Genbank	KR297253.1
Cytomegalovirus	cercopithecine_betaherpesvirus_5	complete	NCBI Genbank	FJ483968.2
Cytomegalovirus	macacine_betaherpesvirus_8	complete	NCBI Genbank	JN227533.1
Cytomegalovirus	macacine_betaherpesvirus_3	complete	NCBI Genbank	AY186194.1
Cytomegalovirus	japanese_macacine_betaherpesvirus	complete	NCBI Genbank	MT157324.1
Cytomegalovirus	panine_betaherpesvirus_2	complete	NCBI Genbank	AF480884.1
Cytomegalovirus	aotine_betaherpesvirus_1	complete	NCBI Genbank	FJ483970.2
Cytomegalovirus	saimiriine_betaherpesvirus_4	complete	NCBI Genbank	FJ483967.2
Cytomegalovirus	human_betaherpesvirus_5	complete	NCBI Genbank	FJ527563.1
Cytomegalovirus	human_betaherpesvirus_5	complete	NCBI Genbank	KJ361963.1
Cytomegalovirus	human_betaherpesvirus_5	complete	NCBI Genbank	KU550087.1
Cytomegalovirus	human_betaherpesvirus_5	complete	NCBI Genbank	JX512200.1
Cytomegalovirus	human_betaherpesvirus_5	complete	NCBI Genbank	GQ466044.1
Cytomegalovirus	human_betaherpesvirus_5	complete	NCBI Genbank	HQ380895.1
Cytomegalovirus	human_betaherpesvirus_5	complete	NCBI Genbank	AY446894.2
Cytomegalovirus	human_betaherpesvirus_5	complete	NCBI Genbank	JX512199.1
Cytomegalovirus	human_betaherpesvirus_5	complete	NCBI Genbank	KF297339.1
Cytomegalovirus	human_betaherpesvirus_5	complete	NCBI Genbank	KF021605.1
Betaherpesvirus	tupaiid_betaherpesvirus_1	complete	NCBI Genbank	AF281817.1
Betaherpesvirus	caviid_betaherpesvirus_2	complete	NCBI Genbank	KC503762.1
Betaherpesvirus	miniopterid_betaherpesvirus_1	complete	NCBI Genbank	JQ805139.1
Betaherpesvirus	murid_betaherpesvirus_1	complete	NCBI Genbank	GU305914
Betaherpesvirus	murid_betaherpesvirus_2	complete	NCBI Genbank	AF232689
Betaherpesvirus	murid_betaherpesvirus_8	complete	NCBI Genbank	JX867617
Betaherpesvirus	suid_betaherpesvirus_2	complete	NCBI Genbank	KF017583
Betaherpesvirus	murid_betaherpesvirus_3	complete	NCBI Genbank	KY355735
Betaherpesvirus	human_betaherpesvirus_6A	complete	NCBI Genbank	X83413
Betaherpesvirus	human_betaherpesvirus_6B	complete	NCBI Genbank	AF157706
Betaherpesvirus	macacine_betaherpesvirus_9	complete	NCBI Genbank	KU351741
Betaherpesvirus	human_betaherpesvirus_7	complete	NCBI Genbank	AF037218
Betaherpesvirus	elephantid_betaherpesvirus_4	complete	NCBI Genbank	KT832477
Betaherpesvirus	elephantid_betaherpesvirus_5	complete	NCBI Genbank	KF921519
Betaherpesvirus	elephantid_betaherpesvirus_1	complete	NCBI Genbank	KC462165
Mammalia	Papio_anubis	complete	Ensembl	ensembl_79_PapAnu2.0
Mammalia	Mandrillus_leucophaeus	low_coverage	Ensembl	Mleu.le_1.0
Mammalia	Chlorocebus_aethiops	low_coverage	NCBI Genbank	GCA_023783515.1_ASM2378351v1
Mammalia	Macaca_fascicularis	complete	NCBI Genbank	mfa_ref_Macaca_fascicularis_5.0
Mammalia	Macaca_mulatta	complete	Ensembl	ensembl_79_MMUL_1
Mammalia	Macaca_fuscata	low_coverage	NCBI Genbank	GCA_003118495
Mammalia	Pan_troglodytes	complete	Ensembl	ensembl_79_CHIMP2.1.4
Mammalia	Homo_sapiens	complete	Ensembl	ensembl_79_GRCh38
Mammalia	Aotus_nancymaae	low_coverage	NCBI Genbank	ncbi_1.0_April_2015
Mammalia	Saimiri_boliviensis	complete	Ensembl	goldenpath_saiBol1
Mammalia	Rattus_norvegicus	complete	Ensembl	ensembl_79_Rnor_5.0
Mammalia	Cavia_porcellus	complete	Ensembl	ensembl_79_cavPor3
Mammalia	Mus_musculus	complete	Ensembl	ensembl_79_GRCm38
Mammalia	Tupaia_belangeri	complete	Ensembl	ensembl_79_TREESHREW
Mammalia	Miniopterus_schreibersii	low_coverage	UCSC Genome Browser database	GCA_004026525.1_MinSch_v1_BIUU
Mammalia	Sus_scrofa	complete	Ensembl	ensembl_79_Sscrofa10.2
Mammalia	Elephas_maximus	low_coverage	NCBI Genbank	GCA_014332765.1_ASM1433276v1
Mammalia	Macaca_nemestrina	low_coverage	NCBI Genbank	mne_ref_Mnem_1.0
Mammalia	Rhinopithecus_roxellana	low_coverage	NCBI Genbank	ncbi_100_2014-11-18
Mammalia	Plecturocebus_donacophilus	low_coverage	UCSC Genome Browser database	CalDon_v1_BIUU
