# Supplementary material for: Evolution of the Cytomegalovirus RL11 gene family in Old World monkeys and Great Apes
Source: Virus Evol. 2024 Aug 24;10(1):veae066. doi: 10.1093/ve/veae066 (PMC11416908; doi:10.1093/ve/veae066)
Supplement: veae066_Supp [file veae066_supp.zip › supplementary_table_2_digs_results_table.csv]

DIGS_record_ID	taxon	organism_name_short	organism_name_full	genome_accession_number	rl11_clade	paper_gene_name	analysis_gene_name	orientation	CDS_extract_start	CDS_extract_end	protein_legnth	CDS	protein_sequence	comments
15261	Cytomegalovirus	cercopithecinebeta5	Cercopithecine betaherpesvirus 5	FJ483968.2	RL11-alpha	RL11A	RL11A	+	4310	5077	255	ATGTGGCTGGGAGTTTTCCACTACCTCACCATCTTTACGGGAATAGTGTTGACAGCCGTATCCGGGAACTCGGGGAAAAACAACAATGTGACCTTGGTAGAAGTGGGTATCGGTCAGAACGTGACCTTGAACTATAGTCGACCTACTGGTCACGAGTTGTCATGGATGTATTCAAACTCCACACCCGGACTTTACAAACACCTAAAAAAATATACCATCTGCAGCCTCACGTCCAGTTTCAAGACAACCGAAACTCGTAATTCAATGTGCATGAACTGCACTGAAAAATCGCTGACGCTGTGCAACATGAGACCGCAAGATGCAGGCCTGTACGTGCTACGCGATAACAGCAATAACACTGTATTAAGACGATACAACGTAACTGTGAATTGCACAATA…	MWLGVFHYLTIFTGIVLTAVSGNSGKNNNVTLVEVGIGQNVTLNYSRPTGHELSWMYSNSTPGLYKHLKKYTICSLTSSFKTTETRNSMCMNCTEKSLTLCNMRPQDAGLYVLRDNSNNTVLRRYNVTVNCTILRSHSTTKKTTTVSAGASRIQTASLSHVQPKPVKGNWETWLIHISFASAALTCFAMAVILSGCVCARSLRAWANNYSQLKEPKEKEEFCDVVTVTEEKKVPIDMLESSVVDSKQPATLWLTK
15122	Cytomegalovirus	cercopithecinebeta5	Cercopithecine betaherpesvirus 5	FJ483968.2	RL11-beta	RL11B1	RL11B	+	5219	5848	209	ATGATACATAAATACAAAAACGTACTACATTATCTGTACGTTATGTATTCTTTATATTTGGATACTACTCACACAACCGCTTTACAACAATTTTGGGTTCCAGTTGGCGGAAGAGTTACACTAATGGATTATAATACTAACCATTATAAAACTAAAACATGGTATTTTTACTATTATCAATGTTATTCTGCTTCACAATCTCAAAACGGATTCTGTAAATTGTGTGAAGTACTTTACCCAAAAACAAGCCATGTCAATCATAAATTGTTTTACGGCTATACAAACATCTTTAATTATACATGTAATACAACAACGTTACATATATACAATATTACTACACAAACACCAACTACATACAAATTGGTAAAAGAATACTATCAACAGACACAAAAAACAACT…	MIHKYKNVLHYLYVMYSLYLDTTHTTALQQFWVPVGGRVTLMDYNTNHYKTKTWYFYYYQCYSASQSQNGFCKLCEVLYPKTSHVNHKLFYGYTNIFNYTCNTTTLHIYNITTQTPTTYKLVKEYYQQTQKTTYYHLNITSTTTKTTRITQTTPITNTLRYTYSFTLLPTKGPLKASSSIYTIPIIATGVLGVICAGFGYLYYHKRKTM
7856	Cytomegalovirus	cercopithecinebeta5	Cercopithecine betaherpesvirus 5	FJ483968.2	RL11-beta	RL11B2	RL11C1	+	5853	6461	202	ATGAAACTCACTGGACAAAAACATCACACACTCTTATGGCTGTATACGATATGTATATTTAAAACTGCACATTACATCAAAGCGTCTTCATACACATTATATGCTCACGTTGGTGGTAATGTTACCTTTGTTGATTTAACAGACACAAAAATAGTTCACACGGGATAATGGTGCTTACAAAATAATTTGTGCAATTATAGAGAAGGATGTTGCAGACTATGTACAGTTAAGTACAAAGAACACAACAGTGTTACTACACACAAACTACATCATAATCACCTAAAAGATATTTTCAATCATACGTGCAACAGTACAGCATTGCATATATACAATATCACCAACTTTCTTAACGATACTACATACTTATTAATAAAAATAAGTGGACGAAGCAATACAAAT…	MKLTGQKHHTLLWLYTICIFKTAHYIKASSYTLYAHVGGNVTFVDLTDTKIVHTG*WCLQNNLCNYREGCCRLCTVKYKEHNSVTTHKLHHNHLKDIFNHTCNSTALHIYNITNFLNDTTYLLIKISGRSNTNTTSYHLKLLQSTPIPYTKYLTTLYDKQHFSSLQTTSFDYTAIVIATVILGLIFTVLGYLYYRNIQKRKL	truncated protein but it has been kept for the analysis
15120	Cytomegalovirus	cercopithecinebeta5	Cercopithecine betaherpesvirus 5	FJ483968.2	RL11-beta	RL11B3	RL11C2	+	6485	6976	163	ATGAAAAACATACCAAATATATTATGCATATATTTACATTTATATAAAACCGTCAATCATATAGAAGCGTTTCCGTCTACATATCATGTCAAAGCTGGTGGCGGCATAACTTTTGTAGATGACAGCTACACCGATAAGTTTTTACTAGGTGTATGGTCTTTTAACTTCACAGAACAAAATAAATGTAATTCTAAAATCCAACGTAACGAACAACTAAGTTTTCTATGTAAAATATATTATCAAAACAGTTATTATCCTGTTCAACACATAAAAAACCACGAACCTTGCAACCAATACTTTAATCACACATGTAACAAAACATCTCTACGTCTCTACAATATAAGCGCACATGCGCCCACAATATACTTGTTAAAAAAATTTGGTGCACAGCAGGATAAC…	MKNIPNILCIYLHLYKTVNHIEAFPSTYHVKAGGGITFVDDSYTDKFLLGVWSFNFTEQNKCNSKIQRNEQLSFLCKIYYQNSYYPVQHIKNHEPCNQYFNHTCNKTSLRLYNISAHAPTIYLLKKFGAQQDNETLYHLNVTSPTSGIDLEYSPPPQLNTFML
15228	Cytomegalovirus	cercopithecinebeta5	Cercopithecine betaherpesvirus 5	FJ483968.2	RL11-beta	RL11D	RL11D	+	7091	7762	223	ATGAACATATATAAAATCACTGTACACCAACTATTGTATAAATGTAGATGTTTGAATATGTATTTACAAATTGTAATGGTAGCACATGTATGTTCAATTTCATCTTCAATTGATACATTAATTACTAAAAACCTAACAGCTATATACGGAGGTAACATAACATTGGAAAAACCTGACAACTTAACTTTTCAACAACATCTATGGTATTATGTTTCTTCAGGAAATAATCATTGTAACAAATTATTATGTAATAAAACTAAAACAGAAAATTCATGTCACACAACTGTTGGACAATTTATATGCGATAATGATAAACTATGTCTTTTTTACGTTCCTAACAACGGTAAGCCCTTAGTATATTTACTCGTCCAACAAGGCGGTCCTATTAATATAACTACA…	MNIYKITVHQLLYKCRCLNMYLQIVMVAHVCSISSSIDTLITKNLTAIYGGNITLEKPDNLTFQQHLWYYVSSGNNHCNKLLCNKTKTENSCHTTVGQFICDNDKLCLFYVPNNGKPLVYLLVQQGGPINITTRNITYILTVIDSTSLAPTLALPSSTTLYIAPSSIGPVDQHYTGAKNAAIIVPILLCIGAILTLLGYQYYRSTTKRRSKHNYIETRYMTVE
4917	Cytomegalovirus	cercopithecinebeta5	Cercopithecine betaherpesvirus 5	FJ483968.2	RL11-beta	RL11F	RL11F	+	11264	11878	204	ATGTTGAAACCTCAATATATCATAATATATCTACTAACACTTAAAACGTTATTTTGCTACCATACTATACACGAGACTACACATAATATTTCAGTAAACATATACAACTCAGTTATTCTCACCAATCCAGATAACGAAAATTTTTATTGGTACGAATGGACTACAAACGCCACCACATGGAATTGTGATAGCAATTTACACATATGTTACACTGCAAATACAACGGATACATTATATTTTATTGACCAATGCACATCCATATATCTTCATATAAATTGTACTAAAACACAGTTGCATATTAACAATGTAACAACCAAAACCCCAGTACAGTACACGCTAAATAAAGCCAACCTTGACTCAGAAATAGTTCGACGACATAATTTTTCTATATACTTAATA…	MLKPQYIIIYLLTLKTLFCYHTIHETTHNISVNIYNSVILTNPDNENFYWYEWTTNATTWNCDSNLHICYTANTTDTLYFIDQCTSIYLHINCTKTQLHINNVTTKTPVQYTLNKANLDSEIVRRHNFSIYLIYPTQPPPTPNTTNITDIVHVEAGRSTAAATITPITVLTGGAFFAGFGYAYVNGWYPQFLGTLPKLPIVTNL
15260	Cytomegalovirus	cercopithecinebeta5	Cercopithecine betaherpesvirus 5	FJ483968.2	RL11-alpha	RL11G	RL11G	+	12068	13015	315	ATGGTACTACATATTGTGTGGCAGCTCCTATGTATTCACACGATTCTGGCAGCATCAACATCCAACGAATCCACATGCAACTTACAATGTAACTGCAATAATACATGCGGATTTGTGTACAACGTAACTCATGCATCTGGGTACGAACACAGCAACGTGACTCTACATACAAGCCTTAGCCATAACACGTCTGATACACACGTTGGGCATTGGATACGTTACAATTTTCCAGCCACTTCATATGCGTTATACAGCGTATCGGGCAACCGCGTTGCGAAAGAACGTCACGACGACTGGTGTTTTGAATGTAACAGCACCAGTCTCACCATCTGCAACCTGGGTGTCAATCAAACTGGAAGTTATATTTTCAAAGACATTATGGGCTTAACAGAGCACTAT…	MVLHIVWQLLCIHTILAASTSNESTCNLQCNCNNTCGFVYNVTHASGYEHSNVTLHTSLSHNTSDTHVGHWIRYNFPATSYALYSVSGNRVAKERHDDWCFECNSTSLTICNLGVNQTGSYIFKDIMGLTEHYTVTVLPIPPPPAPKVTTVTNCSLIFFNEYLWRNASFDVIPTTTTHKTSTTTRTTTTTSTTHRTTAGRSTTHYTTTEPTTSSDGTTWPPDKPKFISKYSKLATFAAWSAGMFSVALVIFLIVFVCALFKLKQKENAKSRLPTTSSVKEKDKKKKSRSGGPAYQLITEKQYQTTSCAVEKSMFS
4340	Cytomegalovirus	cercopithecinebeta5	Cercopithecine betaherpesvirus 5	FJ483968.2	RL11-gamma	RL11H	RL11H	+	13370	14269	299	ATGAATTGCTACCAGGATTGGCGTCTTACATTGACTGCTTCCTTATTTTGGATCCCGCTAACCGCTCTTCTGGCACACGGAACAACGGAGCCGGCTACTAACACAACCGAAATTGCACAGACAACCAATGCCAACATCCACTCAACCACGGCTAATGAAACGGCTTCGACTAATATCAGCATTCAGACGACCACACTACCTCCATGGCCTGTCGAAATGCATACGGAATATTCGTTATGGACCAACGATTGTTACTGCGGAGCCTTAACTGTGCCGGCTGGAAGCACCGTTATACTGAATGGGACTGAACCAAGTAACGAAACATACTTAGCATGGTTTTTGTCACACACCACATTTAGCGAGCTACTGTGTGTGCATTGGGAAAACAGCAACGGAAAC…	MNCYQDWRLTLTASLFWIPLTALLAHGTTEPATNTTEIAQTTNANIHSTTANETASTNISIQTTTLPPWPVEMHTEYSLWTNDCYCGALTVPAGSTVILNGTEPSNETYLAWFLSHTTFSELLCVHWENSNGNDVYRDYLNYNCTREQITLINVSTANAGVYFERRGATREFRNYTFICYNLTVSTNVTNATEPPVIATTRCDVPPWKIRKHWPTKTASTVDDVLDLIDIIKSRAHVSHTYVNDYTMKIIIQYSWLATLVSCTLLILLFALYIPQRLCYLCFHVLPRKRGYKKLSTNDV
15476	Cytomegalovirus	cercopithecinebeta5	Cercopithecine betaherpesvirus 5	FJ483968.2	RL11-gamma	RL11I	RL11I	+	14392	15345	317	ATGACCTTACATCCAGCTCAGCGTCTGTGGATTGCTTGTTACGTTTCTTGGATATTGGTAGTTATTCCGATTACACACGGGTCAACAACAGCTACAGTTAACACAACTGCAGGCACACAGCTAACCACCAACGATGCCAGTACACCAGCAATGGCGACTATACAAACGACAACGAAGACGAGTTTTTATTCCAACACGACTATAGAAGCAACCGCAAACGATACAGCAACCCAGATAAACGCGACTACAGCAGCTACAAACAGCCAACAAACCACACTGCCTGCGTGGCCCGTAGAAATATATCATAATAACAGTCTCATGTGGGCAAACGACTGCTACTGCGGATCTTTAACTGTACCCGTTGGAGCTAACTTTACATTGAATGGAACGCAAGACATA…	MTLHPAQRLWIACYVSWILVVIPITHGSTTATVNTTAGTQLTTNDASTPAMATIQTTTKTSFYSNTTIEATANDTATQINATTAATNSQQTTLPAWPVEIYHNNSLMWANDCYCGSLTVPVGANFTLNGTQDIDNTISQWFYANTTRDLLCAFWNDNTNYTMNHEYVNYTCTIEHLLLLNLSTKNTGVYYNVKESVPEHTNYTFICYNLTVSANATNTTNSPAITTTKCGSPPWKGHWKIKTIHPNYQHVKLRVCVLRTYLNDYKKIIIQYSWLSTVFLCAFTYLLFALHIPQRLYYVCCKVQPRIRGYRGLIEDDY
15579	Cytomegalovirus	cercopithecinebeta5	Cercopithecine betaherpesvirus 5	FJ483968.2	RL11-gamma	RL11J	RL11J	+	15515	16111	198	ATGGCAATTGCAATTATTCTTATTATTACAATGTACCATTCCCAAGGTATCTTTCTACCTACGTGTACACCAAAAACATGCTGCGAAGGCGACGAACTGGTACTAGAATCCCACATTCCGAATACATGTAACGTAACTGCTTGGTACCGATACAGGAACAATACCGATATCTTGTTGTGCTGGTTTTCAGGAGCGTTTGTAAATTTAAATTTTAGAGAACGAATCTCTAGTACGTGTTCGCGACAATCGTTTACTTTCTACAATATCCGGAAACCATCCGCAGGAACTTATTACACAGTGGGAGATTTTTGTAACCAGTATCCGAAGATGTTAACGTGTTACAACGTGACAGTTAATTCCAGGACTACCGTTCGACCCAGTACAACGTCACCTTCAGCT…	MAIAIILIITMYHSQGIFLPTCTPKTCCEGDELVLESHIPNTCNVTAWYRYRNNTDILLCWFSGAFVNLNFRERISSTCSRQSFTFYNIRKPSAGTYYTVGDFCNQYPKMLTCYNVTVNSRTTVRPSTTSPSAAVPLIQAYSQNNTRIEEPVEVHGAWGLVIVALLALWLAIEFRLPQKLLRYCTTRTRMGTRLVQTV
15759	Cytomegalovirus	cercopithecinebeta5	Cercopithecine betaherpesvirus 5	FJ483968.2	RL11-delta	RL11K	RL11K	+	16149	16850	233	ATGCATAAACAATTATTACTGGTGTTAGTTATTTTTGTACCTATAGTAAACACATACTGTCCTACAGAAAATGATAACAAGTATATCACAACATTATGTAAGGCGGAAGCCGGGGGCTTGGATCCTTGCTTTAGACAATGCAACCAAACAATAGCTATTACTGGACAGAATGTTACTCTGGGTGTACATATTGAGAACAAAAGCCATGTATTTTGGTTTCGAGATGCAGGTAACGAAGCACAAAACCTTTGCCAATTCACTCCTGACCGAGTACTATGTAATGTTTTTAATAAACTAAAATATCAATGTTTATGTAATTACTCCTTAGTACTCCTCAATGTAACAACAGATTATAGCGGACCATATTGCTTATCATACTATTCGCCAAAAGGGAACCAT…	MHKQLLLVLVIFVPIVNTYCPTENDNKYITTLCKAEAGGLDPCFRQCNQTIAITGQNVTLGVHIENKSHVFWFRDAGNEAQNLCQFTPDRVLCNVFNKLKYQCLCNYSLVLLNVTTDYSGPYCLSYYSPKGNHHTDVCYNLTVRSATLKQTTVQRPSKSVVTTQSTGLTAVRTTVPILSNWVNVKIEAVNHTFETQQSTANHMAWLAVPVLILIAIILWWLQMPRRRKCPSYA
15923	Cytomegalovirus	cercopithecinebeta5	Cercopithecine betaherpesvirus 5	FJ483968.2	RL11-delta	RL11M	RL11M	+	16802	17515	237	ATGGTGGCTCCAAATGCCTCGACGACGCAAGTGCCCCTCATATGCATAATTATACTGTGTTTCTGCACGTACAATCACATGTTAGCCTCCGTGACCTTGAAATGCACACCAATAAATGGTACCAGAGGACGTAATGTTACTATGAATCCGCCATCATTTAACCATCATACCACCTACGTTTATTGGTACCGGGGATCAGGTAAACCTCGAAAAGAACTGTGCCGCTATGATCCAGGTAAAAGACACAATAATGCAAAGATTAAATTTTTGTGTTTAAGCAACTATAGTCTATTACTAATTAATTTAACAACAATCTATAATGGAGACTACACAGTAAAATTAGATTTAGGATTATGGTCTACACTTGAAAAATGTTACAGGTTAACCGTACGAAACGCG…	MVAPNASTTQVPLICIIILCFCTYNHMLASVTLKCTPINGTRGRNVTMNPPSFNHHTTYVYWYRGSGKPRKELCRYDPGKRHNNAKIKFLCLSNYSLLLINLTTIYNGDYTVKLDLGLWSTLEKCYRLTVRNANTKVPTTTRKTTSTSKTSTTTGTTTTEVYRTTHVTTHSSTKLSSTCALEIISLKNHTSQPQTYNHSAIHVMWLLIPILIVILCLCSMRSRKKHRKRNTVLTTTL
15979	Cytomegalovirus	cercopithecinebeta5	Cercopithecine betaherpesvirus 5	FJ483968.2	RL11-delta	RL11N	RL11N	+	17546	17917	123	ATGAAACTAGATAGTTCAAAATACATTTTGTGGACTATCTTTTGGATAGTAATAATGCGAATATGTAGCACATCAAAGAACAAACGCGCCATTTCCGAAAACAACACTAAAAATGCACATGGTAACATAAGCATTTACAGCAAACCTCATGCCACGTCAACCATTGTACAACAGCCCCTAAAGTATTCTTTAGAATCAAGAAATTTAACAATCTTAAGTCAAGAGACGAAACAAGAAGAAGACAGCACACACATAATTGGAGTTGTGATTTTTGTAGTCATCTTTATTATTATTGTTATTTTGTTGTTTTGTAAAATTCCTCAACGCGTTTTTGACAGTTATCAGAAGACAAGAGCTAATTCACCGTAT	MKLDSSKYILWTIFWIVIMRICSTSKNKRAISENNTKNAHGNISIYSKPHATSTIVQQPLKYSLESRNLTILSQETKQEEDSTHIIGVVIFVVIFIIIVILLFCKIPQRVFDSYQKTRANSPY
9133	Cytomegalovirus	cercopithecinebeta5	Cercopithecine betaherpesvirus 5	FJ483968.2	RL11-delta	RL11O	RL11O	+	17996	18691	231	ATGATCCTCATACAAGGGGAACGGAACTCGGCAAAGTACACTTTCTTTACATTTTTGTTTGTATTAACTCACATTGCCAGTGTACTGTGCGTTAATTGTTCTAAAACGTAAACACGTAACGGACATGTGGGAGATACTGTTTCTCTTCAAACATCATCTCTTAGCGGGCAAGGTCTTCTGTACTGGTATAAGCCTCCTTGCGGCAGTAACCATCGACTATGCGACTATTCAAACTATGATGGAAAAATTAATACAGCTAACACGTCCGGTCCTCAATTTGCTTGCGTACTAAACGCAACAATATTAATACTTATTAACGTTACAACCCGTGATTCAGGACAATATTGCAGTCGCAAATTATCAGGATCTAATTCTTTATCTTTATACGAATGTTACAAC…	MILIQGERNSAKYTFFTFLFVLTHIASVLCVNCSKT*TRNGHVGDTVSLQTSSLSGQGLLYWYKPPCGSNHRLCDYSNYDGKINTANTSGPQFACVLNATILILINVTTRDSGQYCSRKLSGSNSLSLYECYNVTVQSQLIPSPLPGPLKAITESNTRTPAIQIQIQAPSSLPQAGTNDTSYPEAQQQSAAHIAGVVVVLLLLLVIIILFFLKIPQKFWDKYHLKKTTAAL	truncated protein but it has been kept for the analysis
14235	Cytomegalovirus	cercopithecinebeta5	Cercopithecine betaherpesvirus 5	FJ483968.2	RL11-delta	RL11P	RL11P	+	18879	19709	276	ATGGCTTTACAATACTCGTACCTGAAGATTACCTGTATATTGTTTATTATTTGTAATGTGCAATTGTTTATTACGGCCTTTTTAGTAACTACCAGCCCCCCGTTCTGTAATGACTGTCGCAGATGTACACATATTGTAACTCACAATAATGAGACCATAATCCTCAACTCTACATACTATCACCCTGACAATCCAAAATCGCGATGGTATTGGGGACCGTATGATGATATATGCAACATGAAACTAGGTTCCAAAATTCGTAATATAACTGGACTAGATCATGATTGTGTAAACAGCAGTTTAGTTTTACGAAACTTAACTAGTAACTCCATGCCATATGAACATCATATACTTGTGGGTCAGCGACAGGATAATTATTACTATAACATAACCGTTGTA…	MALQYSYLKITCILFIICNVQLFITAFLVTTSPPFCNDCRRCTHIVTHNNETIILNSTYYHPDNPKSRWYWGPYDDICNMKLGSKIRNITGLDHDCVNSSLVLRNLTSNSMPYEHHILVGQRQDNYYYNITVVARNQSLDDVPRLDECANKRCTTQVRYPERCNQRKPSVRTTTKKTTTKTTKNTKKTTTNKQHVKKPTDQNQPLQTTITITAPSSVLKPLGTDGNYTELGYLASTEFPAEHVAWGAAILIILLLAIWAFRYWLRKSKNRHTREYL
16043	Cytomegalovirus	cercopithecinebeta5	Cercopithecine betaherpesvirus 5	FJ483968.2	RL11-delta	RL11Q	RL11Q	+	19776	20426	216	ATGTTACCCGATTCTTTACGTGTTATTGTCACTATGAGGATATGGTATTTTATACTTATAACTGCTACAATTCACACGCATCTGGCTTTACGATGTACGCACACCGAATCTGTAACAGTAAACGTTGGAGATGATGTGACACTTGGAAATTCGCGGTACTTGCGCGTAACTTGGCATCAACCACCATGTAAAAGTAACCAGGACATATTATGCCGCGTAACGCCTGATGGGGAAGAAATGTTTTTAAGCAACAAATCAGTTATGTTTAGATGTAAAGACAAATCTACGAAACTCGGCTTGAAAAAACTAACATCTGGTGATTCTGGACAATACTGTAAGGATGTTAATAACACGAAACGTGGCAAAACAGAAACAATTCGCACATGTTACAACGTAACC…	MLPDSLRVIVTMRIWYFILITATIHTHLALRCTHTESVTVNVGDDVTLGNSRYLRVTWHQPPCKSNQDILCRVTPDGEEMFLSNKSVMFRCKDKSTKLGLKKLTSGDSGQYCKDVNNTKRGKTETIRTCYNVTVQTQTMSTSPKTQTSKLTTPVDKTHLTKFPTALRHTGYGVPHLNVHQYNHIASIMELAIFLLFLAIVILFCLKIPGRFWLNIY
16127	Cytomegalovirus	cercopithecinebeta5	Cercopithecine betaherpesvirus 5	FJ483968.2	RL11-gamma	RL11R	RL11R	+	20437	21072	211	ATGTGGCACCGTATGGTTAAGTGTCACATTATACTTTTATATCTGTTTAAAGGACATGCTCCAAATACATTACGATGTAAGCATACGTGGTTAATTAACGCTACTGTTAATACAAATGTAACTCTTAACGGAACTATGGTATTAAACGATTGCTCTATAGGATGGTATCGCAATTACGGAGCGTACGAACCACTCTGTCAATACGATGCCACCAAATCAGACAAAATGACAACATATAAAAAAATACATTATACATGCCAAAACTCGTCTTTAATTATATTTAACGTAAACCGATCAGCATCAGGAGAGTATTTCACGTACGGTCATTATCATTATGACTGTATTAGAGAAAAAATATGCTATAAGTTAATTATACTATTACCAACCTCACCTACCGTA…	MWHRMVKCHIILLYLFKGHAPNTLRCKHTWLINATVNTNVTLNGTMVLNDCSIGWYRNYGAYEPLCQYDATKSDKMTTYKKIHYTCQNSSLIIFNVNRSASGEYFTYGHYHYDCIREKICYKLIILLPTSPTVSTLPPLTNSLITFEKQISPVTTIWSTLLGSTLSLAFAYLVRTAYHYWRHGYYYVPQLWRRRPSEHQTYRLTDPQIQTN
16177	Cytomegalovirus	cercopithecinebeta5	Cercopithecine betaherpesvirus 5	FJ483968.2	RL11-delta	RL11S	RL11S	+	21143	22357	404	ATGGGGTATAATGTTTGGAAAGTATTCATAATTGCAATTGTAGCGTTCGTCATTAATCTACATTGCTCAAACCCCGGAGATATACCAATAAGCCTTAAACTAGGAGACAACGTAACCTTAAATGGAACTTTACAGTCAAATCACAGTACACGTTATTGGTATCACAACGAAACCGTACTTTGTAAATGCACTTCAGGCAACCCAGAAACGGCATCGGGTAAAAAAATAACGTTTCAATGCCACCGAAACTGTTCGCTTACGCTTATCAACGCAACCGTTTCTCATGCGGGAAATTACTGCGTAATGAATGATTTTAAAGACGAAAATCCAACACTCCAATTGTGCTACAATGTCACTATTCTATCAAGTTTTACGAAAAATGTATCTATGCAACAAACA…	MGYNVWKVFIIAIVAFVINLHCSNPGDIPISLKLGDNVTLNGTLQSNHSTRYWYHNETVLCKCTSGNPETASGKKITFQCHRNCSLTLINATVSHAGNYCVMNDFKDENPTLQLCYNVTILSSFTKNVSMQQTFSISTTTITSTLTSTAIPTTTQTPTTNAPTYPTTSLTTTTQRSTKKSKNKKKKNKTTTTSPTTPLKITLTTAAMTQAPLKLTDTVTTRAHTTESTPSTTSTSEPTTTSTTVSTTTRATEPTTTSTTAPTTVSTTKPTTTSTTKLTTPITTVATLPPTTLTTAITTRRRTTITSTSVTATTTTQTSPSQTSTPAENLNTPTQSTYNETHRPQVKRHHYHQHHAATHAFWVLVIVIVVIIIILWWFRIPQRLLQHYREQKYGGVAVSE…
16277	Cytomegalovirus	cercopithecinebeta5	Cercopithecine betaherpesvirus 5	FJ483968.2	RL11-alpha	RL11T	RL11T	-	179145	180347	400	ATGCATTTTCGAATCAGCTACATCGTAAAAGATGCTACGTTATACATCTTTATTATGATTTTATCAGGCTCCGCCGCCAATACAACATCTCTATCAACAAGCGCAAACGGAACATCAAGTTCAACACTAACTGTATCTACAACTAGTAGTATCGCAACCGCATTGTCCACATCGGTAACACCAACCACAAATTCTTCCCTGTCGTCCACCATATTTACAAGCAGTGCAACCGATTCATCACAATCGCCTACCACCATAGCATCAACAGAAACAACCACGAATGTATCTAGTACCAATTCTGTTACTACAAATTCATCTAATGTATCAGTAAGCATTAGTGCATCATCCACAACTACTACGTTAACAACTACAAACGCTACCAACACAAGCTTATCCAAC…	MHFRISYIVKDATLYIFIMILSGSAANTTSLSTSANGTSSSTLTVSTTSSIATALSTSVTPTTNSSLSSTIFTSSATDSSQSPTTIASTETTTNVSSTNSVTTNSSNVSVSISASSTTTTLTTTNATNTSLSNVSSSTVPLTTPATITSNNSKNTTNHNATNVNTTSAVVTVTPTNTTRNFTSTTRTSTTAMAGFILHLVNATVGETVTFKITNYTIHTHENTVWILMYNKSNKHTEHELCKSSSSHHIKHRWEDLCYNCNQSMLTLYNVTYNDSRRYVLRTESSSTHKPEAFDLTITAGNGTSYSNDTPAFCSLTSSTPPTSTNNQFIAVAVSSGAYAAWALALVLTVVAAMIFGQGRMRRPPYRRHREDDEQELIVRYHDSGRRRLTATGYDPVYDSP
11848	Betaherpesvirus	elephantidbeta1	Elephantid betaherpesvirus 1	KC462165		EE50	EE50	+	166856	167236	126	ATGGCCCTTGATTATACAAAAGCGTGGAGAACGATACTATGCTGCTGCATAACATACCTAGTTCTTATTTCTATAGATCATGGAGTTATGACACAAAAACCTGCCATGGTACACAAAGTTGTGTCCTCAGGTGGAAACCTGACTTTACAACTGAACGGAACAAAACATCTTTCTGTAGCATGGATGCATAATTCTAGTATGATCATGTTATGGCAAAACAATTCTACTACAAAAGGTAGTAGAACTAATGTGTATTCTCAAGCACCTGATAGCATCACTATTACTAATGCACATATAAACGACTCTGGTATTTATACGGCCCTGCAGTTTCCTAAAACCGGAGTCATGTCTTCAACTCGGTTTAACGTAACGTGCATA	MALDYTKAWRTILCCCITYLVLISIDHGVMTQKPAMVHKVVSSGGNLTLQLNGTKHLSVAWMHNSSMIMLWQNNSTTKGSRTNVYSQAPDSITITNAHINDSGIYTALQFPKTGVMSSTRFNVTCI
4342	Betaherpesvirus	elephantidbeta5	Elephantid betaherpesvirus 5	KF921519		EE50	EE50	+	170790	171197	135	ATGAAACTAACACATCACACCGGTAATTTGAAAATATTTATATATTGTTGTGTGTTTTTTATATACATAGCGTTAAACCAACAAAAGGGTGTTATGAGTATACAAACTATTACACGGACTAATATACGGAACGAATCAGTAAGCTTGGGAGGCAATATAACATTTGGGGTAAATGCATCAAACTATCAAATGGTGGCATGGATGCATAACTCAAGTCAAATAATTGTACACTGGGATGGAGGTAAACATAGGGTTACTAGACCCAACGTTAAATCAGAAACACCTACTCATATTACTATCTTAAATGCGGGATTCAACGACTCTGGTTTATATACACTCATTGTTTTTACAAACCTTTCTTCTACAAAATATTTTTTTCTGAATGTAAACGGTACTGAT…	MKLTHHTGNLKIFIYCCVFFIYIALNQQKGVMSIQTITRTNIRNESVSLGGNITFGVNASNYQMVAWMHNSSQIIVHWDGGKHRVTRPNVKSETPTHITILNAGFNDSGLYTLIVFTNLSSTKYFFLNVNGTDGI
16184	Betaherpesvirus	elephantidbeta5	Elephantid betaherpesvirus 5	KF921519		EE62A	EE62A	+	175018	175521	167	ATGATCAGAACTTTGTGGGGGGGGGGATTTTTTACTATATGTTCGTGTATATATACAATAGAAACTAGTTTTAATATACAAAAAGTTAACCTTGGGGAAAATGCCACTATTATCCTTCAGTCTTCTGTTAAGACAAATTTCACATGGTTACATAACAACAAAACTATTGTAAACGGGGAGCAATGGAACTCGTCTTATAATTCAACAAAATTTTTCAGAAAGGACTATTACCAATGTTGTGATCTAACTATTATTAATACGACAGTATCCGATTTAGGAAACTATACATTACGCCTATACATTAACAAGAATTACACCGAAGATGTTGTTGAACTAACGTGTAACGACTTACCCAGTACTTCAAGACCCGTTACTAAAGGGAACAGTGTTTTGCTAACT…	MIRTLWGGGFFTICSCIYTIETSFNIQKVNLGENATIILQSSVKTNFTWLHNNKTIVNGEQWNSSYNSTKFFRKDYYQCCDLTIINTTVSDLGNYTLRLYINKNYTEDVVELTCNDLPSTSRPVTKGNSVLLTSNNESSKVEYFKSVTCKCRLFIGIYMLCLLLNMI
10698	Mastadenovirus	humanadeno12	Human adenovirus 12	X73487.1		CR1-beta	CR1-beta	+	27381	28187	268	ATGCTTTCCATTTTTCTTTTATTTCTCTTTTCTTTACCTTCTGGCTTGTATGCTCAAACAGCCGAAAGACCACTAAAAGTCGTGGTGGAAGCTGGCCATAATGTAACCCTTCCCCACCTTTCTGGTTCACACCAAACTGGCCATGTTACTTGGCTAGTAGAGACATCAGATTATGGTTCAGCTTCTCCAGACAACTTCATTTTCAGTGGACAAAAACTATGCCAGTTTACTGACAGAACCATGGTGTGGCCTTATTACAATTTACATTTTAACTGTGAAAATTATGACCTTAATCTGTTTTGGCTTAAGGTGGAAAATTCGGCTATTTACAACGTTAAAAATACAGTCAATGCTTCTGAAACAAATATTTACTATGATTTAAGAGTAGTACAAATTTTT…	MLSIFLLFLFSLPSGLYAQTAERPLKVVVEAGHNVTLPHLSGSHQTGHVTWLVETSDYGSASPDNFIFSGQKLCQFTDRTMVWPYYNLHFNCENYDLNLFWLKVENSAIYNVKNTVNASETNIYYDLRVVQIFPPKCIITSKYLTNDYCHITINCTNSDYPNKVVFNNVSRWYYGYGKGSPTLPNYFITNFNVSGITKSFNHTYPFNELCDYPTSQSQHSLTHTVSTVIFLGIIGFSILIIIAAFIYLCWHRKSLCVSKTEPLMPIPY
10579	Mastadenovirus	humanadeno17	Human adenovirus 17	AF108105.1		CR1-gamma	CR1-beta	+	27770	28777	335	ATGGGCTATAATAAGCAGAGTACTCATAAAGAAGACTATAAAGTCACAGTTATACCACCTCCTCCTGTTACTGTAAAGCCACAACCAGAGCCAGAATATGTGTATGTTAATATGGGAGAGAACAAAACCTTAGTTGGGCCTCCAGGAATTCCAGTTAGTTGGTTTAATCAGGATGGTTTACAATTTTGCATTGGGGATAAAGTTTTTCATCCAGAATTCAACCACACCTGTGACATGCAAAATCTTACACTGTTGTTTATAAATCTTACACATGATGGAGCTTATCTTGGTTATAATCGCCAGGGAACTGAAAGAACTTGGTATGAGGTTGTAGTGTCAGATGGTTTTCCAAAATCAGAAGAGATGAAGGTAGAAGACCATAGTAAAGAAACAGAACAA…	MGYNKQSTHKEDYKVTVIPPPPVTVKPQPEPEYVYVNMGENKTLVGPPGIPVSWFNQDGLQFCIGDKVFHPEFNHTCDMQNLTLLFINLTHDGAYLGYNRQGTERTWYEVVVSDGFPKSEEMKVEDHSKETEQKQTGQKQSDHKQGGQKETSQKKTNDKQKPSRRRPSKLKPNTPDTKLITVTSGSNVTLVGPDGKVTWYDDDLKRPCEPGYKLGCKCDNQNLTLINVTKLYEGVYYGTNDRGNSKRYRVKVNTTNSQSVKIQPYTRPTTPDQKHRFELQIDSNQDKIPSTTVAIVVGVIAGFVTLIIIFICYICCRKRPRSYNHMVDPLLSFSY
10699	Mastadenovirus	humanadeno18	Human adenovirus 18	GU191019.1		CR1-beta	CR1-beta	+	27435	28244	269	ATGCTTCACATCTTAATTTTGTTCTTTTCTCTAACTCCCATTGTTTATGCCCAAACAGCAGAGAGACCACTAAAGGTTGTGGCTGAAGCTGGTCATAATGTCACACTTCCTCATTTGCTGCCTGGATTTAACAAAACTGGTCATGTAACTTGGTTAATAGAAATACCAGACTATGGCTCAGCCCCTTCAAACAAATTTGTTTTTAGCGGACAAAAGCTCTGTGAGTTTGCCAGCAAAAACCTAACGTGGTCTTTTCCACAATTAATTTTTAAATGTGACAATTATGACATTACCCTATTTTGGCTTAAAATTGAAAATTCGGCTATTTACAATGTAAAAAACACAATAGAAGCCACCGAAAGCAATATATACTATCAGTTAACAGTAATACAAATTAAT…	MLHILILFFSLTPIVYAQTAERPLKVVAEAGHNVTLPHLLPGFNKTGHVTWLIEIPDYGSAPSNKFVFSGQKLCEFASKNLTWSFPQLIFKCDNYDITLFWLKIENSAIYNVKNTIEATESNIYYQLTVIQINPPNCIITSKYLTEDYCHITINCTNSRYPNKVIFNNVTRSYYGYAKGSSTLPNYFTTSFNVSGITKTFKHNYPFSELCTYPSSENFYNSKETVSTIVFIVIIGFSVLIILGALIYLCWHRRFLYRSKSEPCVQLNAY
3125	Mastadenovirus	humanadeno3	Human adenovirus 3	DQ086466.1		CR1-gamma	CR1-beta	+	28650	29189	179	ATGGCTTCTGTTACAGCTCTAATTATTGCCAGCATTGTCACTGTCGCTCACGGGCAAACAATTGTCCATATTACCTTAGGACATAATCACACTCTTGTAGGGCCCCCAATTACTTCAGAGGTTATTTGGACCAAACTTGGAAGTGTTGATTATTTTGATATAATTTGCAACAAAACTAAACCAATATTTGTAATCTGTAACAGACAAAATCTCACGTTAATTAATGTTAGCAAAATTTATAACGGTTACTATTATGGTTATGACAGATCCAGTAGTCAATATAAAAATTACTTAGTTCGCATAACTCAGCCCAAATTAACAGTGCCAACTATGACAATAATTAAAATGGCTAATAAAGCATTAGAAAATTTTACATCACCAACAACACCCAATGAAAAA…	MASVTALIIASIVTVAHGQTIVHITLGHNHTLVGPPITSEVIWTKLGSVDYFDIICNKTKPIFVICNRQNLTLINVSKIYNGYYYGYDRSSSQYKNYLVRITQPKLTVPTMTIIKMANKALENFTSPTTPNEKNIPNSMIAIIAAVALGMALIIICMLLYACYYKKFQHKQDPLLNFNI
10511	Mastadenovirus	humanadeno3	Human adenovirus 3	DQ086466.1		CR1-delta	CR1-beta2	+	29202	29771	189	ATGATTTCCACTACAATTTTTATCATTACTAGCCTTGCAGCTGTAACTTATGGCCGTTCACACCTAACTGTACCTGTTGGCTCAACATGTACACTACAAGGACCCCAAGAAGGCTATGTCACTTGGTGGAGAATATATGATAATGGAGGGTTCGCTAGACCATGTGATCAGCCTGGTACAAAATTTTCATGCAACGGAAGAGACTTGACCATTATTAACATAACATCAAATGAGCAAGGCTTCTATTATGGAACCAACTATAAAAATAGTTTAGATTACAACATTATTGTAGTGCCAGCCACCACTTCTGCTCCCCGCAAATCCACTTTCTCTAGCAGCAGTGCCAAAGCAAGCACAATTCCTAAAACAGCTTCTGCTATGTTAAAGCTTCCAAAAATC…	MISTTIFIITSLAAVTYGRSHLTVPVGSTCTLQGPQEGYVTWWRIYDNGGFARPCDQPGTKFSCNGRDLTIINITSNEQGFYYGTNYKNSLDYNIIVVPATTSAPRKSTFSSSSAKASTIPKTASAMLKLPKIALSNSTAAPNTIPKSTIGIITAVVVGLMIIFLCIMYYACCYRKHEQKGDALLNFDI
10512	Mastadenovirus	humanadeno4	Human adenovirus 4	AY487947.1		CR1-gamma	CR1-beta	+	28392	29111	239	ATGCTGAGAAAGAGAAACAGCCATAACACCATTTTTTTCACACACCTTTTTCAGACCATGGCCTCTGTTACAGCCATTATTTATTTTTTGGGTCTTCTGGGATTTATCAACAGTTTTGACCATAAAAACGTAACTGCTTATGTTGGTTCTAACTGTGTACTAACTGGGTACCAGTCACACCAACGGGTTTCATGGTACTGGTTTGATAAAAAAAACACAGCTTATACACTTTGCAAAGGTAATCAGCGGCCCACACAGCGCAGTGGTCTTTATTACAGCTGCACTAATAATAATATCACACTACTTCAAGTGACTAAACAATATTCTGGGACATACTATGGAACCAATTTTAACACGGAACAGGACACTTACTATAGTGTCAAAGTATTGGATCCAACT…	MLRKRNSHNTIFFTHLFQTMASVTAIIYFLGLLGFINSFDHKNVTAYVGSNCVLTGYQSHQRVSWYWFDKKNTAYTLCKGNQRPTQRSGLYYSCTNNNITLLQVTKQYSGTYYGTNFNTEQDTYYSVKVLDPTTPRTTTKHTTTKKPTIPKTTKLTTTTSTTLAVTSQATTENELVALLQNGENNSSSPLPTTPSEQIPRSMIGIIAAVVVCMVIIILCMMYYACYYRKHRLNNKLDPY
10583	Mastadenovirus	humanadeno4	Human adenovirus 4	AY487947.1		CR1-delta	CR1-delta	+	29440	30264	274	ATGAAGGCACTTAGCACTTTAGTTTTTTTGTCCTTGATTGGCATTGTTTTTAGTAATCCTATTCCTAGAGTTAGCTTTATTAAACCAGTTAATGTTACTGAAGGGAGCAATGTGACACTGGTAGGTGTAGAGGGTGCTAAAAACACCACCTGGACAAAATATCACCTTAATGGGTGGAAAGATATCTGCAATTGGAGTGTGACAGTTTATACATGCGAGGGAGTTAATCTTACCATTGTCAATGCAACCTCAGCTCAAAATGGTAGAATTCAAGGGCAAAGTGTTAGTGATTCTGAGGGGTATTATACCCAACATACTTTTATCTATGACATTAAGGTCATACCATTGCCAACACCCAGCCCACCTAGCACTACTCAAACCACTACATCAACTCAGCCC…	MKALSTLVFLSLIGIVFSNPIPRVSFIKPVNVTEGSNVTLVGVEGAKNTTWTKYHLNGWKDICNWSVTVYTCEGVNLTIVNATSAQNGRIQGQSVSDSEGYYTQHTFIYDIKVIPLPTPSPPSTTQTTTSTQPTATTTAEAFLLLPPSSSPTASTNKQTTKFLSTTESHTTATLRAFSSTANLTSLSYTLISSVTTSTPASLPTPLKQTEGGLQWQITLLIVIGVVILAMLLYFIFCRRIPNAKPVYKPIVIGQPEPLQVEGGLRNLLFSFTVW
11849	Mastadenovirus	humanadeno40	Human adenovirus 40	L19443.1		CR1-beta	CR1-beta	+	26757	27587	276	ATGCTGCTGTTTTTACTTTGCCTTCTTTTCTGCTCTGCCTATGCCGCCGTGCCAGAAAAAACCCTTAACAACCTCGTTCGGGTGTACGCCTTAGTTGGTACCAATCTATCCCTTGATTCTATGAAAACTCCTCAGATTGACGAACTTACTAGTCTTAGCTGGATCAAACAGGAAGACAATCCTAACAAAAACTTACAATCATTTTTTTTTATTGGTCAAAAACTCTGTGAAGTTACCAAAGACAAAATCACTGTTTTTAACTATTATCCGTTGGAATTTTCCTGCGCTAACGTAACCTTGTATTTGTATAATCTTAAAACTGACGATTCTGGCCTCTATAATGGAAAGGCCCATACCAAAGAGCTTGAACATAACACCTATGTTAGGCTTTATGTTATT…	MLLFLLCLLFCSAYAAVPEKTLNNLVRVYALVGTNLSLDSMKTPQIDELTSLSWIKQEDNPNKNLQSFFFIGQKLCEVTKDKITVFNYYPLEFSCANVTLYLYNLKTDDSGLYNGKAHTKELEHNTYVRLYVIDIPPPKCDITSRYLGIQATGEDYCLIEINCTNSKYPAVVKFNGRQSNFYHYVSENGNKKLPNFYETHITVNGTHKSFHFNYPFNDLCQTTSALQYNDNVQVVLILLIVVGLIIISASLILLYCHRKKIKAKVQHQPVHICLEK
3728	Mastadenovirus	humanadeno52	Human adenovirus 52	DQ923122.2		CR1-beta	CR1-beta	+	26552	27364	270	ATGCTTGTTATCCTCCTGCTCGCCACATTTTTCGCTCTCTCTCACGCCAGAACAAGTATTGTTGGCGCAGGTTACAATGCAACTCTTCAATCTGCTTACATGCCAGATTCCGACCAGATACCCCATATTACGTGGTACTTACAAACCTCCAAACCTAATTCTTCATTTTATGAAGGAAACAAACTCTGCGATGACTCCGACAACAGGACGCACACATTTCCCCACCCTTCACTACAATTCGAATGCGTAAACAAAAGCTTGAAGCTTTACAACTTAAAGCCTTCAGATTCTGGCTTGTATCATGCTGTAGTTGAAAAAAGTAATTTAGAAGTCCACAGTGATTACATTGAATTGATGGTTGTGGACCTGCCACCTCCAAAATGTGAGGTTTCCTCCTCT…	MLVILLLATFFALSHARTSIVGAGYNATLQSAYMPDSDQIPHITWYLQTSKPNSSFYEGNKLCDDSDNRTHTFPHPSLQFECVNKSLKLYNLKPSDSGLYHAVVEKSNLEVHSDYIELMVVDLPPPKCEVSSSYLEVQGVDAYCLIHINCSNSKYPARIYYNGQESNLFYYLTTSAGNGKQLPDYFTAVVEFSTYRETYAKRPYNFSYPFNDLCNEIQALETGTDFTPIFIAAIVVSLITIIVSLAFYCFCKPKKPKFEKLKLKPVIQQV
10584	Mastadenovirus	humanadeno8	Human adenovirus 8	AB448767.1		CR1-gamma	CR1-beta	+	27395	28666	423	ATGGAAATGAGGAGAAGGAAAAATTGCTATAAATTCTTTTTGTTTTTTCACAGCACCATGAATACTTTAACCAGTGTCGTGCTGCTCTCTCTTCTTGTAGCTTTCAGTCAGGCAGGAATTATTAACTTAAATGTATTATGGGGAATCAATTTAACTTTAGTGGGACCATTAGACCTGCCAGTTACATGGTATGATAAAAAGGGAATGCAGTTTTGTATTGGAAATACAATTAAGAACCCGCAAATCAAGCATAGCTGTGATCAACAGAATCTAACTTTACTTAATGCTGACAAGTCTCATGAAAGGACTTACCTAGGTTACAGACATGACAGTAAGGGAAAAGTAGACTATAAGGTTACAGTCATACCACCTCCTCCAACCACTCGCAAGCCTTTGTCA…	MEMRRRKNCYKFFLFFHSTMNTLTSVVLLSLLVAFSQAGIINLNVLWGINLTLVGPLDLPVTWYDKKGMQFCIGNTIKNPQIKHSCDQQNLTLLNADKSHERTYLGYRHDSKGKVDYKVTVIPPPPTTRKPLSEPHYVTVTMDHNITLVGPLNLPVTWYDGEGNKFCDGEKVEHAEFNHTCNIQNLTLLFVNLTHNGAYIGYTKDGSDRELYEVSVKTLFQNGAKQSKVEQGNTAQSGGKKTKTEHRNHSAKTKSTNNLQPTQLYVRPFTNVSLTGPPNGKVIWYDGELNDPCEQKYKLRTFCNQQNLTLINVTSTYDGIYYGTDEKDKANRYRIKVNTTNHKTVKIKPHTKKPSAKQQKQFKLQVTKTNKNQSQIPSATVAIVAGVIAGFVTLIIVFL…
10778	Cytomegalovirus	humanbeta5	Human betaherpesvirus 5	AY446894.2	RL11-alpha	RL5A	RL5A	-	5389	5676	95	ATGGATATGAGGAAACTGAATACCTCGCAGGGTCGAAATCTTACCACAGTTGATGATAGAAGACGGTTTTCCATCGGGTGGGAAACATGGGATGACGGTGGAGAGTCTCTATACGATGTGACTAATAATGGTACAACGGTCATCAATACAACAGCCTGTGTTTCAAGTTGTTCGCATACGTCGCTTGTGCTTTGCAATATGACGCAGCAGACTGATTCGTTGTACGGAGTGGGTCATCGGTTGAATGACGAAGAAGATGGTGAACTGTGGAGAGTTTCGGTTTCT	MDMRKLNTSQGRNLTTVDDRRRFSIGWETWDDGGESLYDVTNNGTTVINTTACVSSCSHTSLVLCNMTQQTDSLYGVGHRLNDEEDGELWRVSVS
10779	Cytomegalovirus	humanbeta5	Human betaherpesvirus 5	AY446894.2	RL11-alpha	RL6	RL6	-	6025	6360	111	ATGACGTTGATATATGTGGATGCGGATAATACTCGTAATGAGCTAAAAGCGACGACTGGGAGTAATTTTACCATTACGCATAGGAAAGATCCGTTGACAACTAAGTGGAAAACCGTTTTTGGTAACAATGGTGATCAGTGGTTGTGCAACGTTACGGGTATAGGTAATGCTACTGTGAATGGTAACGCAACTATTTGTGTGTCGAGCTGTGGTCATAATACGTTGGATTTATGTAATTTAAAGTCGGGAGATTCTGGCTTCTTCGATCTGTCTCGTTGGTTCGGTGAAAACATGGATGAATACAGTGGTGATGTGTGGCACTTGGAAGTCAGC	MTLIYVDADNTRNELKATTGSNFTITHRKDPLTTKWKTVFGNNGDQWLCNVTGIGNATVNGNATICVSSCGHNTLDLCNLKSGDSGFFDLSRWFGENMDEYSGDVWHLEVS
15581	Cytomegalovirus	humanbeta5	Human betaherpesvirus 5	AY446894.2	RL11-alpha	RL11	RL11	+	9142	9846	234	ATGCAGACCTACAGCACCCCCCTCACGCTTATCATAGTCACGTCGCTGTTTTTGTTCACAACTCAGGGAAGTTCATCGAACGCCGTCGAACCAACCAAAAAACCCCTAAAGCTCGCCAACTACCGCGCCACCTGCGAGGACCGTACACGTACTCTGGTTACCAGGCTTAACACTAGCCATCACAGCGTAGTCTGGCAACGTTATGATATCTACAGCAGATACATGCGTCGTATGCCGCCACTTTGCATCATTACAGACGCCTATAAAGAAACCACGCATCAGGGTGGCGCAACTTTCACGTGCACGCGCCAAAATCTCACGCTGTACAATCTTACGGTTAAAGATACGGGAGTCTACCTCCTGCAGGATCAGTATACCGGCGATGTCGAGGCTTTCTAC…	MQTYSTPLTLIIVTSLFLFTTQGSSSNAVEPTKKPLKLANYRATCEDRTRTLVTRLNTSHHSVVWQRYDIYSRYMRRMPPLCIITDAYKETTHQGGATFTCTRQNLTLYNLTVKDTGVYLLQDQYTGDVEAFYLIIHPRSFCRALETRRCFYPGPGRVVVTDSQEADRAIISDLKRQWSGLSLHCAWVSGLMIFVGALVICFLRSQRIGEQDAEQLRTDLDTEPLLLTVDGDLE
11039	Cytomegalovirus	humanbeta5	Human betaherpesvirus 5	AY446894.2	RL11-alpha	RL12	RL12	+	9850	11094	414	ATGCGTGTTGACCGTCAAAAACGCAACAACTTCACGTATCGACAAACGGTATATATAATCCTGACCTTCTACATTGTATATAGGGGCAAATGTAACAGCACTGATACCAATAATTCTACGTCTACTTCAGATAGCACCGTCTCTGATACTAGTGTGTACTCTACTCCAAATCTTCCCAGTACATTTTTTACAACTCTTGATACATCTACTGGCTCACAGATATCAACCACCTCAAACACCATATCCAGCACTACAAATACATTGGCCGCATCTTCTATAACTACGTTAAACACCTCGACTAACACTACGTCTTATACAGCTTCAACTCTTACTGCTCTCTCCAGTACCCACACAAATTCCCCAATACTCTCCAACAACGCAACATTATACACCACATCG…	MRVDRQKRNNFTYRQTVYIILTFYIVYRGKCNSTDTNNSTSTSDSTVSDTSVYSTPNLPSTFFTTLDTSTGSQISTTSNTISSTTNTLAASSITTLNTSTNTTSYTASTLTALSSTHTNSPILSNNATLYTTSLDNTTTDITSSESSINASTIHNTTYSPVTSIAVNCTVAANETNNSSSKNCQQDIGTIRVKSTTLTAEEGKNITIQGNSTWNCPNVVWYRHYNWSTHGHHIYPNRRYQTPTYQHKILTSHPICHPDVSSPAAYHDLCRSCNKTELRIYDLNTTNSGRYSRRCYKEYNHDGPHEDENFGLTVNPRNDTDNHTTPLCPRYVGTQSEEDEDDDYTLSTITNNNMRKTSHRDISHGTRTTWALTLICIACILLFFVRRALNKRYRPLRDDI…
11153	Cytomegalovirus	humanbeta5	Human betaherpesvirus 5	AY446894.2	RL11-alpha	RL13	RL13	+	11189	12070	293	ATGCACTGGCATCTTGCGATTACATGGACGGTAATCATATTAACGTTTTCGGAATGTTACAACCAAACTTGTCCGTGCCCCTGCATTTGTGTCAATTCTACAACAGTTAGCATATCCACCAGTGAAACAACGTCTAAAAACATCACTCCAACTACCACGACAAATTCCAAAAAAACAACGTCAAGTATTGCTACCACTACACCCTCGTTAGTAACGACTGGCAAAGTCGTTTCTACTGCAGCGTCGTCAACCATAATATCTCAAACCAACCGCAGTCATACGAGTAATGCTATCACAACCCCGAAAACGCGATTTGAATATAATATCACGGGATATGTTGGCCAAGAAGTGACTCTAAACTTCACTGGATCATGGAATTACATTCAATGGTTCCGGTAC…	MHWHLAITWTVIILTFSECYNQTCPCPCICVNSTTVSISTSETTSKNITPTTTTNSKKTTSSIATTTPSLVTTGKVVSTAASSTIISQTNRSHTSNAITTPKTRFEYNITGYVGQEVTLNFTGSWNYIQWFRYGSPGWLYSSEPICTVTSNYHHTFPRGALCFDCDMTKLLIYDLTLNDSGKYVVKRTRHDNQYEEACYSLTVIFANTTSIVTNRTCDRKRTENTDTTNHEIGKHIIETIKKANIPLGIHAVWAGIVVSVALIALYMGNRRRPRKPRYTRLPKYDPDESWTKT
11372	Cytomegalovirus	humanbeta5	Human betaherpesvirus 5	AY446894.2	RL11-delta	UL1	UL1	+	12174	12830	218	ATGGGTGTACAATGTAACAGTAAACTGCTGCTACTAGCCGTACTAATAACAATTATCCTATCTAGCATTCTGGTACAGGCAATTCCACATAAACAAAAAACATCCTACCAGCAGCTCTTGCTGCAAAGTGAACATGTACAAATACCCATCACAGTAGCCGAAGGAGATACAATTTGCTTTAACGTTAGTGATAACCCCTGCAACTTTTCTAGTTACTGGAATCACAATAACTGCGAACTTTGCGGTTGGACACCATTTTACTCGGAATATGCTGGATATTCCGAAAACAAGTCGTGTCACCCACGATTTACCTGTCTTCACGATACTAAAGGTCTGAAACTACACAACGTAACTACAAATGATTCAGGAATTTATACCCGAAACGTTTATTACTGTGAC…	MGVQCNSKLLLLAVLITIILSSILVQAIPHKQKTSYQQLLLQSEHVQIPITVAEGDTICFNVSDNPCNFSSYWNHNNCELCGWTPFYSEYAGYSENKSCHPRFTCLHDTKGLKLHNVTTNDSGIYTRNVYYCDIPCNISDDHKHNVEDFDNCNTTINRTHYIITVSSSRYSKRTNSHVATHVGWTATVVIIICVLTYVNVTTTLKHRLRTRNNVNHTM
11516	Cytomegalovirus	humanbeta5	Human betaherpesvirus 5	AY446894.2	RL11-gamma	UL4	UL4	+	13821	14270	149	ATGATGCTTAGAACGTGGATATCATTACCGATGGTACTGCTTGACGCGTACTGTTTTTGTATTTTTGTGAGTTGTTCAATCAGCACGACGACTGCTCCCGTGGAATGGAAGTCTCCCGACCGTCAGATTCCTATGAATATTACTTGCGCTAATTACTCAGGGACCGTCAACGGCAACGTTACATTTCGAGGTCTTCAGAACAAAACGGAAGATTTTTTGCACTGGCTGTTAGGGTGGGGTCATAAGTCCATTTGTTCATTTTTTCCGAAACTCCAAGGCAATAAAGAACAACATTATATGTATGGAATAACGAATCTCACGTATAACTGTACCTATGACCGCCTGACGTTGCTGAATTTGACGACGGAAAACAGCGGAAAGTATTATTTCAAACGAGAA…	MMLRTWISLPMVLLDAYCFCIFVSCSISTTTAPVEWKSPDRQIPMNITCANYSGTVNGNVTFRGLQNKTEDFLHWLLGWGHKSICSFFPKLQGNKEQHYMYGITNLTYNCTYDRLTLLNLTTENSGKYYFKREDVNSTFYYSCYNLTVT
11606	Cytomegalovirus	humanbeta5	Human betaherpesvirus 5	AY446894.2	RL11-alpha	UL5	UL5	+	14358	14858	166	ATGTTTCTAGGCTACTCTGACTGTGTAGATCCCGGCCTTGCTGTGTATCGTGTATCTAGATCACGTTTAAAGCTCATGTTGTCTTTTGTGTGGTTGGTCGGTTTGCGTTTCCATGATTGTGCCGCGTTCGAGTCCTGCTGTTACGACATCACCGAGGCGGAGAGTAACAAGGCTATATCAAGGGACGAAGCAGCATTCACCTCCAGCGTGAGCACCCGTACACCGTCCCTGGCGATCGCGCCTCCTCCTGACCGATCGATGCTGTTGTCGCGAGAGGAAGAACTCGTTCCGTGGAGTCGTCTCATCATCACTAAGCAGTTCTACGGAGGCCTGATTTTCCACACCACCTGGGTCACCGGCTTCGTCCTGTTAGGACTCTTGACGCTTTTCGCCAGCCTG…	MFLGYSDCVDPGLAVYRVSRSRLKLMLSFVWLVGLRFHDCAAFESCCYDITEAESNKAISRDEAAFTSSVSTRTPSLAIAPPPDRSMLLSREEELVPWSRLIITKQFYGGLIFHTTWVTGFVLLGLLTLFASLFRVPQSICRFCIDRLRDIARPLKYRYQRLVATV
11737	Cytomegalovirus	humanbeta5	Human betaherpesvirus 5	AY446894.2	RL11-gamma	UL6	UL6	+	14965	15807	280	ATGAACGGATGGGCTGGGGTGTGCTTGATAACTCACTGTTTGAATACGCGCTCACGCACATATGTAGCACTCAACATGTTAGCTTTTGCCCGCACGCCCCGGGGCGTGCCGAGCTGCCTTTTTAATAAAGTCTGGGTTTCCAGATACGCGCTGGTTCTGATTTTGATGGTTTGTGCCTCTGAAAGCTCTACGAGCTGGGCCGTGACATCCAATGGACTGCCTAACTGTAGCACGGTAACTAGAACAGCGGGTCAAGACGCTGAATTGCACGGTCCGGCACCGTTAAGCTGTAATGTGACCCAGTGGGGACGTTACGAGAATGGAAGCACACCCGTATTATGGTGCACTTTACGGGGATCACGCATGCGAGTCTCATTAGGACACCGTGTAGCGTTTGGC…	MNGWAGVCLITHCLNTRSRTYVALNMLAFARTPRGVPSCLFNKVWVSRYALVLILMVCASESSTSWAVTSNGLPNCSTVTRTAGQDAELHGPAPLSCNVTQWGRYENGSTPVLWCTLRGSRMRVSLGHRVAFGCSWKTFFIYNVSESSGGTYYQKGYNCTDKHITLSCFNLTVVPRAVQSTTTVMTPTLVTNSTFSVSLVALRLTTNSSAFGHAIYQRQQRVENGTLSKNITNLAFTYGSWGVAMLLFAAVMVLVDLGLPQSAWRRWRSHVDDEERGLLM
11850	Cytomegalovirus	humanbeta5	Human betaherpesvirus 5	AY446894.2	RL11-delta	UL7	UL7	+	15865	16533	222	ATGGCTTCTGACGTGGGTTCTCATCCTCTGACGGTTACACGATTCCGCTGCAGAGTGCATTATGTGTACAATAAACTGTTGATTTTAACTTTGTTTGCCCCCGTGATTCTGGAATCCGTCATCTACGTGTCCGGGCCACAGGGAGGGAACGTTACCCTGGTATCCAACTTCACTTCAAACATCAGCGCACGGTGGTTTCGCTGGGACGGCAACGATAGCCATCTCATTTGCTTTTACAAACGTGGAGAGGGTCTTTCTACGCCCTATGTGGGTTTAAGCCTAAGTTGTGCGGCTAACCAAATCACCATCTTCAACCTCACGTTGAACGACTCCGGTCGTTACGGAGCAGAAGGTTTTACGAGAAGCGGCGAAAATGAAACGTTCCTGTGGTATAATTTG…	MASDVGSHPLTVTRFRCRVHYVYNKLLILTLFAPVILESVIYVSGPQGGNVTLVSNFTSNISARWFRWDGNDSHLICFYKRGEGLSTPYVGLSLSCAANQITIFNLTLNDSGRYGAEGFTRSGENETFLWYNLTVKPKPLETTPASNVTTIVTTTSTVTDAKSNVTGNVSLAPQLRAVAGFSHQTPLENNTHLALVGVVVFLVLIVVCIMGWWKLLCSKSEL
11911	Cytomegalovirus	humanbeta5	Human betaherpesvirus 5	AY446894.2	RL11-delta	UL8	UL8	+	16573	16941	122	ATGACTAGCTCGAGACTATCTGCGTCGGAAAATTATGACGGAAATTATGAATTCACGGAAACTGCCAATACAACGCGTACAAATACCAGTGACTGGATAACGTTAGGAAGCAGTGCATCGCTGTTGAAAAGCACGGAGACTGCAGTCAACCTCAGCAACGCGACTACGGTCATCCCACAACCTGTAGAATACCCGGCTGGGGGAGTACAATATCAAAGAGCGGCAACGCATTATTCTTGGATGCTAATCATTGTCATCATTCTCATCATTTTTATTATCATCTGTCTACGAGCACCTCGAAAAATCTACCATCACTGGAAAGACAGTAAACAGTACGGACAAGTGTTTATGACAGACACGGAACTG	MTSSRLSASENYDGNYEFTETANTTRTNTSDWITLGSSASLLKSTETAVNLSNATTVIPQPVEYPAGGVQYQRAATHYSWMLIIVIILIIFIIICLRAPRKIYHHWKDSKQYGQVFMTDTEL
15926	Cytomegalovirus	humanbeta5	Human betaherpesvirus 5	AY446894.2	RL11-delta	UL9	UL9	+	16947	17648	233	ATGTCTAAGCGTTTGCAGGTATTTCCATGGATAACAATTTTATTTTACACATCAAAATCCCAGTATTGGAACTATATGACAATACCATGTACCCCTACAGTTGGATACGGCAGTCATAATATTAGCTTGCATCCGCTTAATAACTCATTATTTCAAGACGATGTTTTTGAATGGTACATAGACAAACCAATGGTTACTAACAAGTTATGTCTTTATCAAAGTAATGAACGCATAAAATCCAATCTAGACTCTCCAAATATTATGTGGCAGTGCACAGATAATCGTACACTAATTCTCATGAACTTAACCACAACATACAGTAGAAACTATTATTTTCAATCTTTTAAATATCTCGGACAAGGAGTACCAAAACCGAATAACTTGTGTTATAACGTTAGT…	MSKRLQVFPWITILFYTSKSQYWNYMTIPCTPTVGYGSHNISLHPLNNSLFQDDVFEWYIDKPMVTNKLCLYQSNERIKSNLDSPNIMWQCTDNRTLILMNLTTTYSRNYYFQSFKYLGQGVPKPNNLCYNVSVHFTHQTHCHTTTSSLYPPTSVHDSLEISQSFTSTNFTHTAVHYAAGNVEAQHDTATSHTMWIIPLVIVITIIVLICFKFPQKAWNKFTQYRYSGMLAAA
12255	Cytomegalovirus	humanbeta5	Human betaherpesvirus 5	AY446894.2	RL11-delta	UL10	UL10	+	17776	18540	254	ATGCGGCAACTGATTAACCATATCGTGAACCATGATCTTTTCCGATGGTCCGTCGTGACCGCAATGATATTTTACAGATATTCCGAAACCTGTATGGAGGTCACTGTCAGAGTAGGTGATCCAGTTACCCTCGGTAGTGGACATGGTTATCATCCAGGACAAAAAGTACACTGGTATAACCAGTCATGCGTCGGCATCGGCAACGGCGAAAATACGCATCCTATCTGCACCTACGACCCTCCTAAACCTGGTAGACAAAAGACAATGAAAACTACTCCGTTGCCATCACCATTGTTGTACGAGTGTCACAATTCCACATTAAGCATTCTTCATGTAAACGTCTCAGATCCCAGAAACTATTGCAGGCGAAAATGTCCACCAAAGGGTAACTGTGAGTTT…	MRQLINHIVNHDLFRWSVVTAMIFYRYSETCMEVTVRVGDPVTLGSGHGYHPGQKVHWYNQSCVGIGNGENTHPICTYDPPKPGRQKTMKTTPLPSPLLYECHNSTLSILHVNVSDPRNYCRRKCPPKGNCEFPTCFTLSLISRTTTRKPEQKTTLLRLKTTPNKHTQHKRSTRRTSPKDYNVTGLPKGFADSFTGNVEAHRTKDAAHSAWILIIIIIIIVVILFFFKIPQRLREKWDTKGYLYKGTDGLPTTD
12299	Cytomegalovirus	humanbeta5	Human betaherpesvirus 5	AY446894.2	RL11-delta	UL11	UL11	+	18642	19460	272	ATGCTGTTCAGGTACATTACCTTTCATCGCGAAAAGGTACTTTACCTAACGGCTGCATGCATCTTTGGTGTCTACATCAGCCTCCACGATGCCTGCATACCGGTGGTCGGCAAAATAGGTACCAACGTTACGTTAAACGCGGTAGATGTTCTTCCCCCTCGCGATCAAGTTCGTTGGTCATACGGTCCAGGTGGGCAAGGCTACATGTTATGCATTTTCACTGGCACATCAACAACAACATTTAACAATACGCGCTTTAATTTTTCATGTCTAAGCAATTACAGCCTTCTCCTCATTAACGTTACCACGCAGTATAGCACCACCTATCGTACTATGACATCACTAGACCATTGGCTTCACCAACGACATAACCATGGTTCTCGATGGACTTTAGACACA…	MLFRYITFHREKVLYLTAACIFGVYISLHDACIPVVGKIGTNVTLNAVDVLPPRDQVRWSYGPGGQGYMLCIFTGTSTTTFNNTRFNFSCLSNYSLLLINVTTQYSTTYRTMTSLDHWLHQRHNHGSRWTLDTCYNLTVNENGTFPTTTTKKPTTTTRTTTTTTQRTTTTRTTTTAKKTTISTTHHKHPSPKKSTTPNSHVEHHVGFEATAAETPLQPSPQHQHLATHALWVLAVVIVIIIIIIFYFRIPQKLWLLWQHDKHGIVLIPQTDL
14876	Cytomegalovirus	japanesemacacinebeta	Japanese macacine betaherpesvirus	MT157324.1	RL11-alpha	RL11A	RL11A	+	3597	4418	273	ATGTGTCCGGGGCTTTTCACCTACATCACCCTTACAGGAATGGTGATGCATGCGGTGTCCGGGAATCCGCGTCAGCTCCTGTGCAATGTCAGCCGTTTTCCGGGAAATAACGTGTCTCAGGTGCGCCTGAGCGCGGGCGACAATGTCACCTTTCTGTACAATGTATCGCAGGGCCACCTTCTCTCGTGGCTGTACTCGAACCTGACCGCGAATAGCAGCAGACACCTGCGCAGGTACACCCTGTGCAGTGTGACCTCCAACTACCGGATGACCGAGACCCGCAACAACATGTGCCTGCGCTGCAACCGCTCTAGCCTGACACTGTGCTCGGCGAGACCCCAGGACTCTGGGCTGTACGTGTTACGAGATGAGACCAATAACACTGACGTGATGCGGTGT…	MCPGLFTYITLTGMVMHAVSGNPRQLLCNVSRFPGNNVSQVRLSAGDNVTFLYNVSQGHLLSWLYSNLTANSSRHLRRYTLCSVTSNYRMTETRNNMCLRCNRSSLTLCSARPQDSGLYVLRDETNNTDVMRCNVTVSASGKPTVTHRPHSRPTVTRISSAHLSGITLGKQKLSPNTWNTWMVHISFATMALACFGVAVVLSGCVCLRSVRAWTQRYRPLNEDSATHKIDFPDGMLKEHPPVTVVEPMKSADGTAVSLSAVSDDKPATLWLSK
12875	Cytomegalovirus	japanesemacacinebeta	Japanese macacine betaherpesvirus	MT157324.1	RL11-beta	RL11B	RL11B	+	4747	5226	159	ATGGTCAAATATGTTTATTACATCTCTTTCTTATTACATATCACTGAATCCACCATAAATACCCACAATTACTCAGTTCCAGCTGGAAACGGTGTAACACTTGTAGACTTTCTTAACAGCACAACAGATTTTCGGGATGGTACATGGTTCTTTACAAAATCTGAAGGACGCTGTGAAGCAATGAGCTCTCTAGCCAATCGTCGAAAATTATGTAAACTGTATTATCACGTACAAGAACATAATCAGGTACAGCTGATTCCTGCATGTAGGGAACTTTTTAAATACTCATGTAACATGACAGCTCTACATATCCATAATGTAACAGACTTTACGCCTACAGATTATTCATTGGCAAAGGTTTACGATAACGGTACAACGACTACTCAATACTACCATCTA…	MVKYVYYISFLLHITESTINTHNYSVPAGNGVTLVDFLNSTTDFRDGTWFFTKSEGRCEAMSSLANRRKLCKLYYHVQEHNQVQLIPACRELFKYSCNMTALHIHNVTDFTPTDYSLAKVYDNGTTTTQYYHLQIVFHTTVTPQMSTAIHPPPRKTQVL
12783	Cytomegalovirus	japanesemacacinebeta	Japanese macacine betaherpesvirus	MT157324.1	RL11-beta	RL11C	RL11C	+	5353	5934	193	ATGCACTGTTCTAGCTATGTGTTATACAGTATTACCTTTCTTTTTCGCGGAATGCATTGTAAAGAGCACATTATATACAATTATTCAACAGTTGTACACGGAACAGTAACATTTCTAGATGTCACTGGTTTAAGTGGATTTTCTAAAGGCACATGGTACTTTACACGTGTAAATGATAGTTGTTACGAGATATTTGGAGCGGAGGATGCACTCACGACACTTTGTAGTGTATATTATCACATAAATCATACAGAACCGTCCGAAATATTATCATCTTGTCCAAGTTACTTCAATCACACGTGCAACCTAACGTCTTTAAGTCTATACAATATAACTCCACATGCACCCACCACCTACAAACTAGTTAAAAACACAGACGATCGTAAAACAAACGTTACA…	MHCSSYVLYSITFLFRGMHCKEHIIYNYSTVVHGTVTFLDVTGLSGFSKGTWYFTRVNDSCYEIFGAEDALTTLCSVYYHINHTEPSEILSSCPSYFNHTCNLTSLSLYNITPHAPTTYKLVKNTDDRKTNVTFYNLQIKSVVNVLPSEAHSASRGSLYNTPIIATIILILVIIVIMYMQSHHKDHERIQYTR
12873	Cytomegalovirus	japanesemacacinebeta	Japanese macacine betaherpesvirus	MT157324.1	RL11-beta	RL11D	RL11D1	+	5909	6562	217	ATGAACGAATACAATACACTCGTTAGCTGCTTTTACTTTTTATTGTATGCATATATTGCAGCATTTACACATACAGTAACTTTACGCTATGTTTATAATGTATCTATTGGTGAAAATATTACATTATCTAAACCCGATAACCTATCCTTCCAACTACATCACTGGTTCTGTGAAAGAACATCTAATACATGTAGTAAACAAATGATTCAGTTATGTCAACAAACTGCTAGTGATAACGAAGCACAAAGTCATAAAGCTCCAAAAAACTGCTTTCCACCGACATTTACCTGCAATACTACAGGATTATATCTATATAATTTTCAAGACACCGATCCAACTAATTACATATTAATACAACGGAGCGGCAGTGATAATGTAAAAGATAGAAACACAACTTAC…	MNEYNTLVSCFYFLLYAYIAAFTHTVTLRYVYNVSIGENITLSKPDNLSFQLHHWFCERTSNTCSKQMIQLCQQTASDNEAQSHKAPKNCFPPTFTCNTTGLYLYNFQDTDPTNYILIQRSGSDNVKDRNTTYIINLLSITHTPPPLLTTHSNYFQPVAQTHANTSYNNITITLTVITLALFISGAGYLKHRKSSKHHKHTHKCMSLDESTYPESSI
15230	Cytomegalovirus	japanesemacacinebeta	Japanese macacine betaherpesvirus	MT157324.1	RL11-beta	RL11E	RL11D2	+	6600	7205	201	ATGTTTTTACATATACAAATTGTAATGTATATTTTACCTAGTTGCGTATTTTGCCAAAAGGAGATTAACACAACTGTCATTAATGGAAACAATGTAACCCTTTTGAAACCTGACAATGCTTCTTTTCAATTACAACAATGGTTTTTTAAACCCCACATTAAAGATGGATGTGACAACACACAATTATGTGACCAATTCCCAAATGATATTCATACTCACAATCCATATCCACCATACTGTATGCCACTCAAATTTATGTGCAACGGTACAAGCTTATACTTGCACAACGTGCGTCCAACTGCCCCAGTACAGTATTTCCTTGTACAACAAGGCGGTGTGTCAACATTGCCATATAGAAACATAACATACAACATACTTTTTTATATCCCACCCCATTCA…	MFLHIQIVMYILPSCVFCQKEINTTVINGNNVTLLKPDNASFQLQQWFFKPHIKDGCDNTQLCDQFPNDIHTHNPYPPYCMPLKFMCNGTSLYLHNVRPTAPVQYFLVQQGGVSTLPYRNITYNILFYIPPHSSSVTHSHPVTPHTFQQQYVSISLTAISQTYTNNHIYIVIVLIFIVTIFCIGLGYLHYRKPLQKRFRRL
13015	Cytomegalovirus	japanesemacacinebeta	Japanese macacine betaherpesvirus	MT157324.1	RL11-beta	RL11F	RL11F	+	11415	12101	228	ATGTATTTGTACATAACATTCATTATCTTGATGTTCTTCAGCCCGCGTGGCGAGAGCGTGTCTCTTCTAATCAAGAATCATACCATGACATGGGGTAGCTCCGTGACCCTGACAGACGTGGATAACAATACAATGAATAATTTGGGCGAATGGGCAGCGTATCTTGTTAACACAACAGCGTGTCCCAACACGAATGTGACATTGTGTATGATTAACCCGCATTTACTGCCAAATGGAACGGACACTCGAACAAATAAGACACGCATATCGGAATGCTTAAACACGACGACGTTTATTTGTAATAAAACTTTACAGATTACAAACATTACAAACGAAACCCACACAGACTACATGTTGACAAGATATCGCAATTGCACAAATGGAGACAGCAATGGGAAC…	MYLYITFIILMFFSPRGESVSLLIKNHTMTWGSSVTLTDVDNNTMNNLGEWAAYLVNTTACPNTNVTLCMINPHLLPNGTDTRTNKTRISECLNTTTFICNKTLQITNITNETHTDYMLTRYRNCTNGDSNGNTEPEYTQFHLDFTMTTLPPTTVLPTTETTTSGYATSASALELSESFSMASISIPTMVFAGGGLLLFGLAYCAYTQGWYPCRVKTTSSTQTQRLLS
13142	Cytomegalovirus	japanesemacacinebeta	Japanese macacine betaherpesvirus	MT157324.1	RL11-alpha	RL11G	RL11G	+	12296	13267	323	ATGACTAAGTATACGTGCTTCAGGTCGATGTCTGCCTGCGGCATCTTTATGCTGCTAATAAATTTTGCATTAGCATGCGACCCCCAGTGTGCCTGTAATAATAGCTGTGGGTTTGCATACAACGTTACCCACGTATCCGGCTACGAACACAGCAACGTGACATTGCACACAAGCATCAGCCACAGTAACGTATCGAATATGCATGTCGGTTACTGGATACATTACAACTATCCGGCAATGTCTTATGCACTGTGTACCGTTTCGGGCGAAAATGTTGCTAACACCAAACACGACGGCTGGTCCTTCGAGTGCAACGGCACCAGTTTGACGTTGCACAACTTGAGCGCCGATCATACGGGAAGCTATATTTTTAAGAATCTCTTAGGACTGATGGAGCAC…	MTKYTCFRSMSACGIFMLLINFALACDPQCACNNSCGFAYNVTHVSGYEHSNVTLHTSISHSNVSNMHVGYWIHYNYPAMSYALCTVSGENVANTKHDGWSFECNGTSLTLHNLSADHTGSYIFKNLLGLMEHYTVTVLPIPSPPAPQVTTVTNCSLTFFSEHFWRNATAKILTTTTQRTSTTTTSTTKPTTTTHRTTAGRISTPTPKESSTSTTTEGSTTTTWPSGRPKFISKYSKLSVYAAWTAGLFGTALFIFLVVFVCALRHLNNREGALYRPPSNLPEKEKEKKKTKTTRSGVYHLLSSSENRSSPQPTSCAVKSMFS
13272	Cytomegalovirus	japanesemacacinebeta	Japanese macacine betaherpesvirus	MT157324.1	RL11-gamma	RL11H	RL11H	+	13629	14810	393	ATGTATCTCAAAAGCATAAAACCGACTTCAGGTAACAGATCAACTCACACAAGGTCGTGCGAAACGCTACTGGAAGCACAGACCGCTATGAAGACGCACGTTTCCAGGCTGCTGTGCGCCTATTCCATTATCTTTTGGCCGATTCTGGCAGCGGACAATTCGACAAACAGTTCGAGTTTAAACGCGACGACCGAATTAACGACTGTACCGACGACGCCCGGATCGACAAATAGTTCACATCTCAATAGCACAACATGGACAACGACGTATGGATATGCAAGTACTTCGCAGGAGAGTACTACGGAACCTATGTCAACCACGGTTACGAACACATCACATACGTCAGCAGAGGCCTCTTTACACCCAAATACAACTCTAACATCATATACAACCACGTTA…	MYLKSIKPTSGNRSTHTRSCETLLEAQTAMKTHVSRLLCAYSIIFWPILAADNSTNSSSLNATTELTTVPTTPGSTNSSHLNSTTWTTTYGYASTSQESTTEPMSTTVTNTSHTSAEASLHPNTTLTSYTTTLSNDSTSVLRNISHTTTTSWTSTPGRNITTPPHWPFEMHGHYFTLWVSNCYCGYLKVLPGSNITFNGTKKNDTDSIWFLARYFNYWLCIFTDDANYTMDYINLTHTCTSETMTLWNVLESNSGIYFQRRTDKQNYDSTFICYILNVTADAANTTYPEITTTKCHRPLWKNRPDFASIEARPTSPDYEELSIQDILESLSLKGGLKGSLLKFVLKFGWLCGIVVGATVTLIIIFKLPQKLCFLSSYIPQHRGYKRLSSNQIL
13424	Cytomegalovirus	japanesemacacinebeta	Japanese macacine betaherpesvirus	MT157324.1	RL11-gamma	RL11I	RL11I	+	14892	15851	319	ATGCAGATCTCAAAGTCGGTCTACGCATCTTTGATCGTGTTATGGGTTAGCGCAGTTGCATACGGACAGACAAGCGACTCGTCTTCCAACTCAACAACGCCATGGACGAATACGTCGACACGCGGATCTGTGAGCACATCGCAACCAACCACAATTCAAGTAACGACCGAACGGACGGCAAGTGAATCTGGAAATAGTTCAAACCTGAACAGTACAACAGCTCCGTCATGGACAACCATTGCAGATACCAACGCGACCACCGTACCTCCATGGCCTGTCGAAATACAAGACAGAATCTCTGCACTATGGACTAACGGCTGCTATTGTGGATCTCTAAGTGTTCTTCCAGGAGCCAACGTGACGCTGAATAGTACTAAGAAACAGACTAACACCGAGACG…	MQISKSVYASLIVLWVSAVAYGQTSDSSSNSTTPWTNTSTRGSVSTSQPTTIQVTTERTASESGNSSNLNSTTAPSWTTIADTNATTVPPWPVEIQDRISALWTNGCYCGSLSVLPGANVTLNSTKKQTNTETMWFVSEKLNNLLCIFYFANQNDSMDYDNLTFTCTQNNITLWNVLERNSGIYCEIQSSLSTYNSTYICYNLTVTADASNATNPLITTTKCHVTRKRYYSDDTSVGTLTTSDTTLSIEDILDSRRDLQNNGRSNLLGSVIQFVWLGVIVIGSTITLALVFRVPQKVCSLFYHCRYRYRGYEKIPGQIL
15595	Cytomegalovirus	japanesemacacinebeta	Japanese macacine betaherpesvirus	MT157324.1	RL11-gamma	RL11J	RL11J	+	15910	16509	199	ATGATTATGAAGTTCATAATGATGTTTATATTTTTACAATGCAACTCGCAAACCCTTTACTTGCCTACATGTAGTTTGAAAACGTGTTGTGTAGGTGACGAAGTTATATTACATTCCACTATACCAACTACATGCAATAAAACGGCATGGTATCGGTATAAAAACAGTAGCGATACATTACTATGTAAATTTTTAGGAGGTTTTGTAACTGTTAATTTCAAAGAACGCATCTCCAGTACGTGTTCACGTCAATCTTTTATTTTCCACAATATTCAATTACCGTCAACAGGAACATATTATGTCGTCGGAAACAATTGCAGTGGATCGTCATTGATGTCTACGTGTCATAATGTTACTGTTGAATCCAAGCCCACCACTGATATGATTGTTGCCGCAACT…	MIMKFIMMFIFLQCNSQTLYLPTCSLKTCCVGDEVILHSTIPTTCNKTAWYRYKNSSDTLLCKFLGGFVTVNFKERISSTCSRQSFIFHNIQLPSTGTYYVVGNNCSGSSLMSTCHNVTVESKPTTDMIVAATPDTNITAISSQRIASQSNATHFEDETVTIHGAWGLVIVALLFLWVAIEFRLHQKCFAYFRNYVTTL
13688	Cytomegalovirus	japanesemacacinebeta	Japanese macacine betaherpesvirus	MT157324.1	RL11-delta	RL11K	RL11K	+	16543	17217	224	ATGTGTAATTTCAATATGGTGATGATAGCGTGTACACTGATGCACAGAACGTTCTCAACATATATCAAATGCAATAATGATTTTGGAATTCCAAGTACCTGTACTCAATATAACGAAACAGCCATTGTGGGACAAAATGTTACATTAGGTATATGTATCGAAAAATATAATCCCGTATCATGGCATCGAAAAACAAACAATAAAGCAATTGTTCTGTGTCAATATTCAGACTCGACAAACTGTAATCAACATCACAACATATGTTATCAATGTTTATCCAATTATTCTTTATTACTTATCGATGTTCAAACGGATTACAATGGTATGTATTACTTATCGTATCTAAAAGACAATAAGTACACGGATCTGTGCTACAATCTAACGATTACTACACCAACA…	MCNFNMVMIACTLMHRTFSTYIKCNNDFGIPSTCTQYNETAIVGQNVTLGICIEKYNPVSWHRKTNNKAIVLCQYSDSTNCNQHHNICYQCLSNYSLLLIDVQTDYNGMYYLSYLKDNKYTDLCYNLTITTPTFNVSQTPINRTTVKCIFESNINTKNVKKNVYTTVNKRITNVESYTDHSSNMQHTWLLLPFIITVTIIAVWNFMPRRYNRLKSHREYVRIQY
13849	Cytomegalovirus	japanesemacacinebeta	Japanese macacine betaherpesvirus	MT157324.1	RL11-delta	RL11L	RL11L	+	17315	18007	230	ATGAATAATTTATACATTGTATTCATTTTAACATATATATCAATGAATAAAGCCATGACAGATTTGGTATGCAATTATAACGAATCCCAAGTTTGCAAAGAACATTGTAACGAAACAGTATCAACTGTGGGAAAAAACGTTACATTGGGTATACCTATCAAAAACGGTAGCACCGTATTTTGGAGCAGAGAAAAAAATAACGTTCCACAATTATTATGTCAATTCTCACCATCGTTAGTTACATGTAATTCCCGTCACCATATATATTATGAATGCTTACATAATTATTCTTTATTACTTATTAATGTTACAACACAATATAGCGGAATTTACTGTTTATCAGCATATGCACCTACCTCGAAAAACGACATAGAAACATGTTACAATCTCACTGTTCAC…	MNNLYIVFILTYISMNKAMTDLVCNYNESQVCKEHCNETVSTVGKNVTLGIPIKNGSTVFWSREKNNVPQLLCQFSPSLVTCNSRHHIYYECLHNYSLLLINVTTQYSGIYCLSAYAPTSKNDIETCYNLTVHSQRISSSKLIPELSAKHTTSITPHTTTNVQHNKSVANYTFQAYYASNNHMPWLALPILIIILVVLCWFHMPQRYKYQPYTWAFCFYGVCTPTHLQRK
15945	Cytomegalovirus	japanesemacacinebeta	Japanese macacine betaherpesvirus	MT157324.1	RL11-delta	RL11M	RL11M	+	17908	18597	229	ATGCTGGTTCCATATGCCTCAACGATACAAATATCAACCATATACATGGGCATTTTGTTTTTACGGAGTATGTACTCCAACACATCTTCAAAGAAAGTAGCTTGTATACCGGTAAACGGCACCGCAGGACGCAACGTGACTCTAGATTCACCACCGTTCAATCATCATACTACATATGTTTACTGGTATCGACAACTTGGCAAAGGAACGAACGAATTATGCAGATACGTTCCGAACAAACAAGAAAGGAACGCCAGGATTAAATTTAAATGCCTTGGCAATTACAGTTTGTTACTGATTAACGTAACAACATCATATAATGGTAACTATACAGTCAAGCTAGATCTAGGACTAGGAACAATGTCCGTTACTTGCTATACATTAACAGTAAGGACAGCC…	MLVPYASTIQISTIYMGILFLRSMYSNTSSKKVACIPVNGTAGRNVTLDSPPFNHHTTYVYWYRQLGKGTNELCRYVPNKQERNARIKFKCLGNYSLLLINVTTSYNGNYTVKLDLGLGTMSVTCYTLTVRTATQIVKTTTRKPTTTRKTTIATSTTITTTAATTMKTTCITNSPNTLSDSKPEAIVALNETSELQIREHTNLHAIWLLLPVLIVIICFFTANSKTTEL
15980	Cytomegalovirus	japanesemacacinebeta	Japanese macacine betaherpesvirus	MT157324.1	RL11-delta	RL11N	RL11N	+	18625	19008	127	ATGCATTCCGATTCATTAACAATGAATGGAAAAGGATCTTTTATATGGATTATGTGGCACATACCACAGTTGTATATATGTTATGTAACAAAAACGAAATATGACATTGACGTCAATTGTACGAATACCAGTTTAGATACCCCAACTGCCGAAGCAATTACAGTATCCAAGATGTATGTTGAAATACCAAATGTACATACTGCACGTACTGACTCTAACCCAGTTGGATCTCATGTAAAAGGACAAAATGACGACGACTACGCAAACACAATCACAGTCATTATATTGTTAATATTGTTTATTGTAATTATCCTGCTATTTTTTAGAATTCCACAACGATGTTGGGAAGGATACCAAAAAACAAGAGTCAATTCACCGTAT	MHSDSLTMNGKGSFIWIMWHIPQLYICYVTKTKYDIDVNCTNTSLDTPTAEAITVSKMYVEIPNVHTARTDSNPVGSHVKGQNDDDYANTITVIILLILFIVIILLFFRIPQRCWEGYQKTRVNSPY
16134	Cytomegalovirus	japanesemacacinebeta	Japanese macacine betaherpesvirus	MT157324.1	RL11-delta	RL11O	RL11O	+	19087	19758	223	ATGATCCCATTATTGGGAAAATGGCTAAAATATGTATGTATAGCATGTTTGATAATACTAGTTAACATTAACCATGTAACAGGAGTTAACTGTACAAACACAAAAACAAAGACAGGGACTGTAGGTACCAACATTACTCTAACCACCACTCCGGTATCTAACAAGGGAATTCTATACTGGTACAAACCGAATTGCACCACCAAAGACAGATTGTGTGACTATTCAGGATATACTGGTAAGAATGATGTATCTGATAAAACCAATGTAAAGTTTATTTGTTTGAACAACTCGTCAACGCTAATTCTAATTAACGTTACAGCAAACCAATCAGGTCAATACTGCAGCAGTACATATAGTTCCAATAGTTTTACATACAATTGTTTTAACGTAACTATAAAA…	MIPLLGKWLKYVCIACLIILVNINHVTGVNCTNTKTKTGTVGTNITLTTTPVSNKGILYWYKPNCTTKDRLCDYSGYTGKNDVSDKTNVKFICLNNSSTLILINVTANQSGQYCSSTYSSNSFTYNCFNVTIKSILSTTPSPSSPSPPSSSPFLYTTPSHWRTTPQLQIPPGYATHTEKQDAAHIASILILLLLFVAIVILFFLKIPQKLWEKYYKRKTNITS
14250	Cytomegalovirus	japanesemacacinebeta	Japanese macacine betaherpesvirus	MT157324.1	RL11-delta	RL11P	RL11P	+	19914	20693	259	ATGCATACAAGATTACCTGCACATATCATTGTCATACTTGGGTCCGCATTATGGCTCACTGTGGCCTACATAGTAACCAACGAACCTCCATTTTGTAACGATTGTCGAAGATGTACGCACATTGTAACTACCAGGGGTGACTCAATTATTCTAAACTCATCACATTTCAATAATAACAGTAATCCAAAATCACGCTGGTATCTGAAAGATGGCGACAACGATCATGACCTTTGCAATATGAAACTTGGTACAAAAACTCAAAATGTATCAGGGTTCAACTTTGATTGTCGCAACAGCAGCTTGATTATAAGAAATTTAACACGCAACAGATATCCATATGAACATCATATATTCTCGAATCAAGGACAAGACAGTTTTTATTTCAATATAACTGTAATA…	MHTRLPAHIIVILGSALWLTVAYIVTNEPPFCNDCRRCTHIVTTRGDSIILNSSHFNNNSNPKSRWYLKDGDNDHDLCNMKLGTKTQNVSGFNFDCRNSSLIIRNLTRNRYPYEHHIFSNQGQDSFYFNITVISPHVNISGLNLLDKCDNRRCTTKVKYPTECNTRPPPRRTTLSKPHPNKHTTKHQPPKTSTKGTSSPNVPNVIDGASNYTVLGHFVSDTFQAEHMAWGAALIIILIILIWAIRYWLRKSKKPRKEYL
16045	Cytomegalovirus	japanesemacacinebeta	Japanese macacine betaherpesvirus	MT157324.1	RL11-delta	RL11Q	RL11Q	+	20784	21401	205	ATGGTTTTTATAACCCATACCCAATGGACTATCATACTGATAAGCACCATACGCACGTACATAGCTGTACAGTGCAACAAAAGTAAAGTCATAACAGTAGAAGAAGGTGACAATGTGAAACTTGGAAACTCTAGACATCATGGACATCATGTTACTTGGTATCAGCCACCATGTGATGGTATATGGAACGTGTTATGTAACCGAACATCGCAAGGCGAGGAAATGTTTTTTACAAACAAATCCATCTCATTTATGTGTGAACAAAAATCCAATATGCTGAATTTGCGTGGATTGACACCCGGGGGCTCAGGACAATATTGTAAAACAATCTACAATACAAGAAATGGTAAAAAAGAAATTTACCAAGAATGTTATAATGTAACAATCATATCTCACATT…	MVFITHTQWTIILISTIRTYIAVQCNKSKVITVEEGDNVKLGNSRHHGHHVTWYQPPCDGIWNVLCNRTSQGEEMFFTNKSISFMCEQKSNMLNLRGLTPGGSGQYCKTIYNTRNGKKEIYQECYNVTIISHIKSTTQKMTTRQETSSHRTSNVTPSTSIFRGKTANNKRDRYDDLAPALELVGFLLFITIIVLFCLRTELFEGM
16135	Cytomegalovirus	japanesemacacinebeta	Japanese macacine betaherpesvirus	MT157324.1	RL11-gamma	RL11R	RL11R	+	21403	22023	206	ATGAACATCTATATAAGGAGATACCTAGGTGAATGGAACATAACTATGCTATTAGTACAAACATGCGTTCAAAGTACAGAACCATGTACAAATACATATTCGATTAATGTTACAGCCAACGACAATGTAGTTTTGAATGCTACTCGAGCAATGGAAAGCTGCTTCATATTTTGGTTTAAAAACCCAGCAGAAAGCATGTGTCAATACAATGCATCACACGCAATGAAAGCAAGCGCGTACACAGGTAGACTAAATTTTACTTGCACAAATTATACATTAACCATATTCAACGCAGACTCCTCAGCCTCAGGAATGTACTATACGATAGGTGCACATGATCTGTACTGTATTCGAGAAAAAATATGTTATAAAGTCAAGGTACAGTCTACATTAAAACAT…	MNIYIRRYLGEWNITMLLVQTCVQSTEPCTNTYSINVTANDNVVLNATRAMESCFIFWFKNPAESMCQYNASHAMKASAYTGRLNFTCTNYTLTIFNADSSASGMYYTIGAHDLYCIREKICYKVKVQSTLKHESLVTQISPPLRISPSMSESTIIWYIFVSSGLVIIILYLAKNAHSYWKHGHYYVPQIWWIQVDVPEAYRSMVS
16206	Cytomegalovirus	japanesemacacinebeta	Japanese macacine betaherpesvirus	MT157324.1	RL11-delta	RL11S	RL11S	+	22096	23544	482	ATGGTTAAACGGCGTTACCGTGCCACACACAACTCCTGGCAACTTGTATTTGTCTCAATATTGGCATTTATTATTCACCTACATTATTCGACATATACAGCTATACCTGTTACTGTTACAACGGGAGACAAGATTACTTTAAATGCCACCTTAAACCTATCAAATGGCATTGGTTACTGGTATCATAACGAAACTATACTTTGTGGATGTACTCCCACCAACGCGGAATCTGCTTCACGTCCACTATTGAAATTCATATGTCATCGTAATTGCACAATAACCCTTTTGAACGTGAGCAGTCACAGTGCTGGAAACTACTGCCTAATGGCTAAACCCAAAAACGAAAAACCAAAAGATACATTATGTTACAATGTGACTGTCTTACCGACTAGTAGTACC…	MVKRRYRATHNSWQLVFVSILAFIIHLHYSTYTAIPVTVTTGDKITLNATLNLSNGIGYWYHNETILCGCTPTNAESASRPLLKFICHRNCTITLLNVSSHSAGNYCLMAKPKNEKPKDTLCYNVTVLPTSSTLTNTTQHPVITLTTASPTTITVTIPTTTLTPMLTTTTSQTASLTINATTTLPTTNSTLPSTSIMTTSNETTATHGTTKAKRTRKNRKKKLGSTKAPTTALHSSNPLLTTVTTTAAITVSLTGSTTVTTTAHTALTTVNTTRNALSTNTEPLTTVTTTHNALSTDIVQLATVTTTAHTTLPSSKTRSSNIQNAVTSSEYTTERNATALTTTKPATTLPTTTCSTVPPTTVVTTSTLSTTIPTTRWYTTSTSTLTKQRRNTQTSSSYQ…
16304	Cytomegalovirus	japanesemacacinebeta	Japanese macacine betaherpesvirus	MT157324.1	RL11-alpha	RL11T	RL11T	-	180092	181225	377	ATGCAATTCAGAATAAGTTATCTTATAAAGGATCGCACTATCTATATTTTCATTGCCATACTTTCTCGATATGCCGCTTCCAACAATACATCAACAGTATCGACCACGACTAATGCAACATCTACCCTAGCAATAACATCACCTGTAACTACCAACACGAGTGCAATATCCACAGTATCTAAAACTACTGAAAACATATCAGCAACCACACATAGTGATAATAACAGTACATCAACATTAAGTACAAGTACATCCAGTACTAATACCGTTGTAACTGCAACAGATACATCTAGTAGTACAAATGTGTCAAATGTCCCTACTACGTCTACAATTACCGTTACATCTCAAAATACTAGCAACATATCTAATCATACAATGGTCAATACTACATTGAGTTCA…	MQFRISYLIKDRTIYIFIAILSRYAASNNTSTVSTTTNATSTLAITSPVTTNTSAISTVSKTTENISATTHSDNNSTSTLSTSTSSTNTVVTATDTSSSTNVSNVPTTSTITVTSQNTSNISNHTMVNTTLSSAVTTPASTSNISTTLVNTTANTTANTTTTRTSTAAVLGYTLVKVNATVGETVNLTATNFSITTHSHTYWVLMYNKSKVMTEHELCRTSGSHQTKHHYGTLCYNCSKSTLMLYNVTHNDSRRYVLKTQDNNPKPEAFDLTVTAGNGTSYPNSTPDFCRFTSSQPPTSSSTVNVYLQDVAAPATHAVWALALVITVVIVLMFGQGKMRHMRYYRQRHSDDREELIVRYRPERRRLTTGYEQMYISS
14879	Cytomegalovirus	macacinebeta3	Macacine betaherpesvirus 3	AY186194.1	RL11-alpha	RL11A	RL11A	+	3528	4349	273	ATGTGTCCGGGACTTTTCACCTACATCACCCTTACAGGAATGGTGATGCACACAGTGTCCGGGAATCCGCGTCAGCTCCTGTGCAATGTCACCCGTTTTCCGGGAAACAACGTGTCTCAGGTGCGGCTGAGCACGGGCGACAATGTCACCTTTCTGTACAATGTGTCGCAGGGCCACTCTCTGTCGTGGCTGTACTCGAACCTGACCGCCAATAGCAGCCGCCACCTAAGAAAGTACACCTTGTGCAGTGTTACTTCTAACTACAGAATGACCGAGACCCGCAACAACATGTGCCTGCACTGTAACCGCTCGAGCCTGACGCTATGCTCGGCGAGACCCCAGGACTCGGGGCTGTATGTGTTACGCGATGACACCAATAACACTGATGTGATGCGATGT…	MCPGLFTYITLTGMVMHTVSGNPRQLLCNVTRFPGNNVSQVRLSTGDNVTFLYNVSQGHSLSWLYSNLTANSSRHLRKYTLCSVTSNYRMTETRNNMCLHCNRSSLTLCSARPQDSGLYVLRDDTNNTDVMRCNATVTGNGQLPVTHRPHSRPTVTRISSAHLSGITLGNQKHSPTTWNTWMVHISFATMALACFGVAVVLSGCVCLRSVRAWTQKYRPLNEDPAPQKIDFPDGTMKEHPHVTVIEPTKSADGTVVGLSAVSDDKPATLWLSR
15126	Cytomegalovirus	macacinebeta3	Macacine betaherpesvirus 3	AY186194.1	RL11-beta	RL11B	RL11B	+	4710	5198	162	ATGGTAATAACCATTATTGTCCTTTATTTATTATTAGTGAAACCCTCTAATTCAAGTACAAACACACATACATATGCAGTACCAATCGGAGGTAATGTCACTTTGTCAGACTTTACCAACGACATAACACATTATACATTAGGTATATGGTACTTTACAAGTTCTTCAGGAATGTGCCAAATAGATATCAGTGATAACGATAGGCATCGCAAATTGTGCAATATCTATTATGCACGGACAGAATGTGAAACTCTAACATTACGGAGCGCATGCAAACTAGCGATACAACACTCATGTAATATGACAACATTGACCATTTACAATGTAAAAGATTATACACCTAAAGATTATACATTGAAAAAGCGCCATAAAAATTCTACGGAAACTACACAATACTAT…	MVITIIVLYLLLVKPSNSSTNTHTYAVPIGGNVTLSDFTNDITHYTLGIWYFTSSSGMCQIDISDNDRHRKLCNIYYARTECETLTLRSACKLAIQHSCNMTTLTIYNVKDYTPKDYTLKKRHKNSTETTQYYRIQLVFPTTQIPKTNTVVYPPPHQRTQVL
12787	Cytomegalovirus	macacinebeta3	Macacine betaherpesvirus 3	AY186194.1	RL11-beta	RL11C	RL11C	+	5325	5906	193	ATGCGCTGTTCTAGCTATGTGTTGTACAGTATTACCTTTCTGTTCCGTGAAATGTGTTATACAAAACACATTATATACAATTACTCAACGGTTGCAGGCGGTACAGTAACATTTTTTGATGTCACTGGATACAGTGGATTTACTAAAGGTACATGGTATTTTCAACCTGTTAATGATAGTTGTTTCAACACATTTGTGACAAATGATGCATTTACGAAACTGTGTGGCGTCTACTACCAAATAAATTACACAGATCTATCTACCATAATAGAATCCTGCCAAACGTACTTCAATCACACATGCAACCTCACGTCTTTAAGTCTGCACAACATTACCCCACAGGCACCAACTACATATAAGCTAGTAAAAAACGCTGTCACTCGCAAACAAAACATTACA…	MRCSSYVLYSITFLFREMCYTKHIIYNYSTVAGGTVTFFDVTGYSGFTKGTWYFQPVNDSCFNTFVTNDAFTKLCGVYYQINYTDLSTIIESCQTYFNHTCNLTSLSLHNITPQAPTTYKLVKNAVTRKQNITFYNLQIISIENVLPSQANYASRGSLYNTPIIATVILIIVITVIVYMQYHHKDHERIPYTH
12879	Cytomegalovirus	macacinebeta3	Macacine betaherpesvirus 3	AY186194.1	RL11-beta	RL11D	RL11D1	+	5881	6396	171	ATGAACGCATACCATACACTCATTAGCTGCCTCTGCTTCTTCATACTGTATGCATATATTACAGAATCTACAAGGGTTGTAACTTTACAATATGTTTATAATGTATCTATTGGCGAAAATGTTACATTATCTAAACCCGATAACCTATCCTTCCAACTACATTCCTGGTTCTGTAACAACAGAGCTAGTGCATGTAATAATCCAATAATGAAGTTATGCGAAGAAACTGCGGGTAATAATAAACCGAACAGTTATACTAGATTTCAAAATAACTGCCATCCGCCGACATTTACGTGCAACACTACAGGATTGTATCTGTATAATGTACAAGAAACCGATCCAACCACTTATACACTAACACAACGCGCCGGTAACGGCAATATAACAGATAGAAACACG…	MNAYHTLISCLCFFILYAYITESTRVVTLQYVYNVSIGENVTLSKPDNLSFQLHSWFCNNRASACNNPIMKLCEETAGNNKPNSYTRFQNNCHPPTFTCNTTGLYLYNVQETDPTTYTLTQRAGNGNITDRNTTYIIHFITSTTPPPVTKLHMQFIFNQLHKHKQLPTIAT
12924	Cytomegalovirus	macacinebeta3	Macacine betaherpesvirus 3	AY186194.1	RL11-beta	RL11E	RL11D2	+	6578	7000	140	ATGTTTTTCCATATACAAACATTAATATACATGCTACTTAGTTATGTAATTTGCCAAAAGGAAATTAACATTACTGTTGTTAGTGGAAACAATGTAACATTAGTGAAACCCGACAATGCTTCTTTTCAACTGGAACAATGGTTTTTTCAATCCCGCCTTAACGATATTTGTCCGAACACACAACTATGTAACCAGTTTCCGAAAGACATTCGTACGTATGAACCAAAACCACCATATTGTATGCCACTCACATTTATGTGCAATCGTACAGGCTTATACTTACAAAACGTGCGCACAACTGTCCCGGTGACATATTTCTTGATACAACAAGGCGGTTTGTCAGAATTACCATATAGGAACATAACATACAACATACTTTTTTCCACCACCCCCCCCCCA…	MFFHIQTLIYMLLSYVICQKEINITVVSGNNVTLVKPDNASFQLEQWFFQSRLNDICPNTQLCNQFPKDIRTYEPKPPYCMPLTFMCNRTGLYLQNVRTTVPVTYFLIQQGGLSELPYRNITYNILFSTTPPPLIKHNTL
13017	Cytomegalovirus	macacinebeta3	Macacine betaherpesvirus 3	AY186194.1	RL11-beta	RL11F	RL11F	+	11225	11920	231	ATGCATTTTTACATAACATTCATTATTTTGACGTTCAGTCCCTGTGGCGAGAGCGTTTCTCTTCTGATCAAGAACCACACTGTAACATGGGATAGTTCTGTCATTCTGAAAGACGTGGATAACAATACAATGAATAACTTGGGTGAATGGGCAGCGTATCTTGTCAATACGACAGTGTGTCCCAACACAAATGTGACATTGTGTATGATTAATCCGCATCTCTTACCAAATAAGACGGATAACCGAACAAACACTACACGCATATCACAATGCTTAAACATGACAACGTTTATTTGTAACACAACTTTACAGATTACGAACATTACAAACGAAACCCATACAGACTACATGTTGACAAGATATCGCAATTGCACAAACGGAGACCATAGCAATGAGAAC…	MHFYITFIILTFSPCGESVSLLIKNHTVTWDSSVILKDVDNNTMNNLGEWAAYLVNTTVCPNTNVTLCMINPHLLPNKTDNRTNTTRISQCLNMTTFICNTTLQITNITNETHTDYMLTRYRNCTNGDHSNENTEPEYTQFHLEFTMTTLPPTTVLLTTTMETTTSEYTATSTPLALELSESFYMASIGIPAMIFVGGGLLFGLCYYAYIQGWCSCRTRTTSSAHTERLLS
15283	Cytomegalovirus	macacinebeta3	Macacine betaherpesvirus 3	AY186194.1	RL11-alpha	RL11G	RL11G	+	12116	13087	323	ATGACTAAGTATACGTGCTTCAGATCGATGTCTGCCTGCGGCATTTTTATGCTGCTGATAAATTTGGCATTAGCGTGTGACTCCCAATGTGCCTGTAATAGTAGCTGTGGGTTTGCATACAACGTTACCCACGTATCCGGCTACGAACACAGCAACGTAACATTGCATACAAGCATCAGTCACAGTAACATATCGCATATGAATGTCGGTTACTGGATACGTTACAACTATCCGGTAAATTCGTATACAATATGTACCGTTTCGGGCAACAATGTTGCTAGCACCAAGCATAATGGCTGATTTTTCGAGTGCAACGGCACCAGTCTGACGTTGCACAACTTGAATGCCGATCACACGGGAAGCTATCTTTTTAAGAATCTTCTAGGACTGATGGAGCAC…	MTKYTCFRSMSACGIFMLLINLALACDSQCACNSSCGFAYNVTHVSGYEHSNVTLHTSISHSNISHMNVGYWIRYNYPVNSYTICTVSGNNVASTKHNG*FFECNGTSLTLHNLNADHTGSYLFKNLLGLMEHYTVTVLPIPQPPAPQVTTVTNCSLTFFSEHLWRNATTRIITTTTQSTSTTTTRTTKPTTTTHRTTAGRVSTPTPEESSTSTTTEESTTTTWPPGRPKFISKYSKLSVYAAWTAGLFGTALFIFLVVFVCALRHLNNRQGALYRPPPGLPEKDKEKKKTKTTRSGVYHLLPSEKKKSSINILRCEVNVFLE	truncated protein but it has been kept for the analysis
13274	Cytomegalovirus	macacinebeta3	Macacine betaherpesvirus 3	AY186194.1	RL11-gamma	RL11H	RL11H	+	13525	14625	366	ATGAAGAAGCACGTTTCCAGGCTTATGTGCTCCTATTTCGTCATGTTTTGGCCGATTCTGGCAACGGACAACTCGACAAATAGTTCATCGAGTGTTAATATGACGACTGAATTAACTACGCTCTCAACAACACCCAGATCGACAAATAGTTCATATATCAACAGCACAACATGGACAACGACGTATGGATCGGCAAGTACTTCGCAAGGGAACACTACGACCCCTATGTCAAGGACGGTTACGAGCATCTCATATACGTCACAAAATGCATCTTGTACTTCAGATGTAACTCTAACATCATATACAAATACGTTATCAAATGAATCAACGAATGTATCAAGAAATAATTCGTATACAACAACAACAACCTCTTGGACAAGTACGCCAGAAATGAACATA…	MKKHVSRLMCSYFVMFWPILATDNSTNSSSSVNMTTELTTLSTTPRSTNSSYINSTTWTTTYGSASTSQGNTTTPMSRTVTSISYTSQNASCTSDVTLTSYTNTLSNESTNVSRNNSYTTTTTSWTSTPEMNITTPPPWPFEMHGHYFTLWVNNCYCGYLKVLPGSNITFNGTKKNDTDSIWFLARYFNYWLCIFTADANYTMDYINLTHTCTSETMTLWNVLEGNSGIYFQRRTDNQKYDSTYICYILNVTADAANTTYPEITTTKCHRPPWRNRPDFASIEAHPITPDYEELSIQDILESLSLKGGLKGSLLKFVLRFGWLCGIVVGVTVTLIIILKLPQKLCFLSSYVPQRRGYKRLSSNQIL
13429	Cytomegalovirus	macacinebeta3	Macacine betaherpesvirus 3	AY186194.1	RL11-gamma	RL11I	RL11I	+	14707	15642	311	ATGCAGATCTCAAAGTTGGTTTATGCATCCATAGCTGTATTCTGGGCTACTGCATTTATACACGGACAGACGAGCGATTCGTCTTACAAAGCAACAACGACTCTATGGGCAAATAGGAACAGCACATCGCAATCAAGCACAATGCAACTAACGACCGAACCGACGGCAAGTGGATATCGCAATAGTTCACATCGAAACGGCACAACGGCACCACCATGGACAACTATTGCAGATGACAACACAACCACCTTACCTCCCTGGCCCATCGAAATACAGAGCACATACTTTTCGCTATGGGTTAACGGCTGTTATTGTGGATCTTTAAGCGCTCTTCCAGGAGCCAACGTGACACTGAATAGTACTAAGAAGCAGAATAACACCGAGACACTATGGTTTCGA…	MQISKLVYASIAVFWATAFIHGQTSDSSYKATTTLWANRNSTSQSSTMQLTTEPTASGYRNSSHRNGTTAPPWTTIADDNTTTLPPWPIEIQSTYFSLWVNGCYCGSLSALPGANVTLNSTKKQNNTETLWFRLGMFTNLLCIFYFDNDNDSIKYDHLTFTCTQNNIILWNVSEKYSGIYCERQMSLTTYNSTYICYNLTVTADATNATDPSIVTTKCYRSREQYYSVETSTTSDSALNIDDILNSRRNFRDNGQRNLLGSVLQFGWLGVIVIGSTITLALVFRVPQKFCYLFYEWKHRYRGYEKISGQIL
11750	Cytomegalovirus	macacinebeta3	Macacine betaherpesvirus 3	AY186194.1	RL11-gamma	RL11J	RL11J	+	15700	16293	197	ATGAAAATACTAATTATGCTTATATTTGTAATATGCGACTCACAAACCATTCACTTGCCTACATGTAGTTTGAAAACATGTTGTATAGGTGATGATGTTTCTTTAAACTCCAATATACCAACTGGATGTAACAGAACGACGTGGTATCGACATAAAAACAATAGTGGCATAATGTTATGTAGCTTTTCGGGAGGGGGTATGACGTCCAGTTCTAAAGAACGCATTAACAGAACTTGTTCACGTCAATCTTTTATTTTTATCAACATTCAAATGCCATCAACAGGAACATACTACGTCGTCGGAAATAATTGCACTACATCGCCACTTATGTCTACGTGTTACAATGTGACAGTTGAACCCAGGTCTACCACTGCTATGACTGTTGCCGTGAACCCGAGC…	MKILIMLIFVICDSQTIHLPTCSLKTCCIGDDVSLNSNIPTGCNRTTWYRHKNNSGIMLCSFSGGGMTSSSKERINRTCSRQSFIFINIQMPSTGTYYVVGNNCTTSPLMSTCYNVTVEPRSTTAMTVAVNPSINITAQLPQRLASHFNATSFENETVTVHGAWGLVIVALLFLWVAIEFRLHKKCFAYFRNYVTTF
13695	Cytomegalovirus	macacinebeta3	Macacine betaherpesvirus 3	AY186194.1	RL11-delta	RL11K	RL11K	+	16327	17004	225	ATGTATAATTTCAATACGGCAATGATAGTATGTACACTGATTCACAAAACATTATCAACATATATCAGGTGCAATAATGATTTTGGAATTTCAAACACTTGTACTCAATATAATGAAACAGCCACTGTTGGACAAAATGTTACATTAGGTATATGTATCGAAAAGTATAATCCCGTATCGTGGCATAAAAAAACAAACAATAAAGCAATTATTATGTGTCAATATTCAGATTCGACAAACTGTAATCCACATCACGACATATGTTATCATTGCTTATCCAATTATTCTTTATTACTTATTGATGTTCAAACAAATTACAATGGTATGTACTACTTATCGTATCTAAAAGACAATAAGTACACAGATCTGTGCTACAATCTATCAATTAATACGCCAACA…	MYNFNTAMIVCTLIHKTLSTYIRCNNDFGISNTCTQYNETATVGQNVTLGICIEKYNPVSWHKKTNNKAIIMCQYSDSTNCNPHHDICYHCLSNYSLLLIDVQTNYNGMYYLSYLKDNKYTDLCYNLSINTPTFNVSHTQINRTTVECIFKSNINNVKNKNAHTTVNDARTTNIASYTNDLPNMQHAWLLLPFAITITIVLFWVYMPKKYQSRLNTHREYTRLQY
6639	Cytomegalovirus	macacinebeta3	Macacine betaherpesvirus 3	AY186194.1	RL11-delta	RL11L	RL11L	+	17111	17818	235	ATGTATATTACAAGCATATCAGTTGTTACATACGTATTCATTCAAATAACCATAAATTATAAAACAAAAGAGACATGTTCCGAATATAGTATAGCACTTAATAGTCACAGAAAACATTGTAACACAACATTATCGTATACAGGACAAAATGTTACCCTGGGTGTACATATAGGACCATGGACTCCCGCATTTTGGAACCTACAAATAAACAACACAGAAATATCATTGTGTGAATATACACATACTGTACTGAAATGTAATTTACATACAATATGTTACCAATGTTTATCCAATTATTCTCTACTACTTATCAATGTTACAAAACAATATAGCGGAATATATTGGTTATCATACGACATCAATAATGGTAATTACAAATATACTGAAATGACTTTGTGT…	MYITSISVVTYVFIQITINYKTKETCSEYSIALNSHRKHCNTTLSYTGQNVTLGVHIGPWTPAFWNLQINNTEISLCEYTHTVLKCNLHTICYQCLSNYSLLLINVTKQYSGIYWLSYDINNGNYKYTEMTLCYNLTVHSRNATSNKLLTTSATHTTITPYVTTNLQHNESIVNDTFQTYYTANNHTPWLALPILIVVLIVLCWFNMPQRYKYQPYTWASCFYRVCTQTHCLQKK
15951	Cytomegalovirus	macacinebeta3	Macacine betaherpesvirus 3	AY186194.1	RL11-delta	RL11M	RL11M	+	17716	18411	231	ATGCTGGTTCAATATGCCTCAACGATACAAATATCAACCATATACATGGGCGTCATGTTTTTACAGAGTATGTACTCAGACACATTGTCTTCAAAAAAAATAACTTGCATACCAGTTAACAGTACCGCAGGACGCAACGTAACTCTCAATCCACCACCATTCAATCATCATACTACGTATGTTTACTGGTATCGACAACTCGGCAAGGGAAAGAACGAATTATGCCGATACGTTCCGAACAAACAAGAGAGGAACGCCAGAATAAAGTTTCAATGTCTTAGCAATTACAGTTTACTACTGATTAACGTAACGACATCATACAATGGTAACTATACAGTAAATCTAGATTTAGGACTAGGAACAACGTCCACTACCTGTTATACACTAACAGTAAAGACA…	MLVQYASTIQISTIYMGVMFLQSMYSDTLSSKKITCIPVNSTAGRNVTLNPPPFNHHTTYVYWYRQLGKGKNELCRYVPNKQERNARIKFQCLSNYSLLLINVTTSYNGNYTVNLDLGLGTTSTTCYTLTVKTATQIVKTTTRKPTTTRKTTTTMSITSTTTATTTTQTTCSTKSPNTNVHSDSDPDMVALNETRELQIREHTNIHAIWLLLPVLIVIICFFTANSKTTEL
14092	Cytomegalovirus	macacinebeta3	Macacine betaherpesvirus 3	AY186194.1	RL11-delta	RL11N	RL11N	+	18428	18817	129	ATGATAATGCACATCAATGCACTAACAATGAACAAAAAAGGGTCTTTTGTATGGATTATGTGGCACATTCCGCAGGTTTATATATGTTATGTGACAAATACTAAATATGAAATTAATACAAATGGTACGAATACCAGCTTAGATACCCCGACATCTGAAGCAATTACAGCATCCAAAGCGTATATGGCAGTACCAAATGCACATACTGCACATGCCGATTCTAACCCGAGTGGATATCATGTAAAAGGACAAAACGACGACGATTACGCAAACACAACGACAATCATCATATTAGTAATATTGTTTATTGTAATCATTTTACTATTTTTTAGAATTCCACAACGATGTTGGGAAGGGTACCAAAAAACAAGGGTTAATTCACCGTAT	MIMHINALTMNKKGSFVWIMWHIPQVYICYVTNTKYEINTNGTNTSLDTPTSEAITASKAYMAVPNAHTAHADSNPSGYHVKGQNDDDYANTTTIIILVILFIVIILLFFRIPQRCWEGYQKTRVNSPY
16047	Cytomegalovirus	macacinebeta3	Macacine betaherpesvirus 3	AY186194.1	RL11-delta	RL11O	RL11O	+	18896	19570	224	ATGATCCCAATACTGAGAGAATGTGGCTGGTTCGGATACATTGGCATAACGTGTCTACTTGTGGTAACTCAACTTATCGACACATTAGGTAACAAATGCTCAAAAACAGAAACAAGAACTGGAACCGTAGGTACTAACATCACTCTCGTTACTAATTCACCCCCTAACAACAAAGGATTACTGTACTGGTACAAACCCAATTGTACCAGCAATGATAGATTGTGCGACTACTCAGGGTTTACTGGTACCAATGCTGTGTCAAACAGAACGAAGTTGAAATTTACTTGCATGAATAATTCAACGAAACTAACTCTCATTAACGTTACGGCTCACTATTCTGGTCAATATTGTAGTAGAACCATTACATCGAATGGAAGCGTCGATATCTGCTTTAATGTA…	MIPILRECGWFGYIGITCLLVVTQLIDTLGNKCSKTETRTGTVGTNITLVTNSPPNNKGLLYWYKPNCTSNDRLCDYSGFTGTNAVSNRTKLKFTCMNNSTKLTLINVTAHYSGQYCSRTITSNGSVDICFNVTIHLHITPAPSPLPVPFQTIPGWNHRTTVLQVQIPSSGQPGSYESQQQDAAHIASILILLLLFIAIIILFFLKIPQKLWDKYHKSKHAPSA
14378	Cytomegalovirus	macacinebeta3	Macacine betaherpesvirus 3	AY186194.1	RL11-delta	RL11O2	RL11O2	+	19554	20402	282	ATGCACCATCTGCCTAACAAAACACATTTCGCACATATAATGTGGAAAACACTTCTAACATTAATATCTTTAATATATGTTAATCTGGCAGCCGAATGTAAATCAACCACCCATTATAGAGAAAAAGAAGATGATTGTGCTTTATTTAAAGTAAAACTACCAGATTCGGGACTTTCCCACTATTGGTATCGCCCAAACTGTACGACCCGAGACATGTTGTGTTACAAAACAGCTACTGGACAAGGTGATCTTAAAGCACACAATCCAGATTTACCGTTTACATGTCTCGACAATCATACTGAACTGCTATGGTGTAATATATGGCGAAATCATTCCGGAATATACTGCCATAGTGTTTTTACATCAACAAACAATGGAATAAATAGAGTTGATACATGT…	MHHLPNKTHFAHIMWKTLLTLISLIYVNLAAECKSTTHYREKEDDCALFKVKLPDSGLSHYWYRPNCTTRDMLCYKTATGQGDLKAHNPDLPFTCLDNHTELLWCNIWRNHSGIYCHSVFTSTNNGINRVDTCFNLTVVPKITTTKKATTTKTTTTTTLASKLKTRSTPVIKNPHIDGTPPPSHEKPSLKKPSLKDTLQAHTTLTTLLQSYPPLTTTPGYEVVQHTPEKQVQNVTHLATIVVLIVVFVGIVTLFIFKIPQKLWGKYRKAKTHAHFLERDYDY
16046	Cytomegalovirus	macacinebeta3	Macacine betaherpesvirus 3	AY186194.1	RL11-delta	RL11Q	RL11Q	+	20547	21152	201	ATGACTCTCACATGGACACGTCTTATATTATTATCGAATCAATTACAGATGATTTGGACTTTAGAATGTACGATAACTAAAGTTGTCACAACACAATCTGGTGCTAATGTGCGACTTGGAGACTCATCGCGCCAAGGAAACATTGTTTGGCACAGGCCACCATGTGGTAACGAACAAGACGTGTTATGTAACAAAACATCAAGAAGCGAGGAAATGTTTTTTATTAACAGATCTATTTCATTTATGTGCGAACAGAAGTCCAACATGTTGAATCTACGTAGATTAACGCCCGGTAATTCAGGGCAATACTGTAAGACAATATCCACTACAAGGAATGGTAAAAAAGAGAGTTATCGAGAATGCTATAATTTAACGGTCATATCTACCACCAAATCAACA…	MTLTWTRLILLSNQLQMIWTLECTITKVVTTQSGANVRLGDSSRQGNIVWHRPPCGNEQDVLCNKTSRSEEMFFINRSISFMCEQKSNMLNLRRLTPGNSGQYCKTISTTRNGKKESYRECYNLTVISTTKSTPTIMTTQQETSSHRTSNVTTPSRFLGRTVNNKRDRYDDLAPALELVGFLFFITIVVLFCLRTELFEGM
14523	Cytomegalovirus	macacinebeta3	Macacine betaherpesvirus 3	AY186194.1	RL11-gamma	RL11R	RL11R	+	21154	21777	207	ATGACAATATACATACAAAAATACCTAATTCAATGGATCATAGCCATATCATTAGTTCATACGCGCATTCAAATTGCACATCCATGTAAAATTACATCTCTCATTAATGTAACAGCTTACGAAACTGTAGTTTTGAACGCCACTCTAGCACTGGACAAATGCTTCATAATGTGGTACAAAAGCCCAACAGAAGGAATGTGCCAATACAATGCATCACATGCGATGAAAGCAAGTAGCTACAATGGTAAACTAAATTACACCTGTACATTTTATACATTAACCATACTCAATGCAAACTCATCGGCCACAGGGATGTATTATACGCTTGGTGCACCTAACGATGAATGTGTTCGAGAAAAAATATGTTATAAAGTACAGGTACAGTTTACAGTACAACAT…	MTIYIQKYLIQWIIAISLVHTRIQIAHPCKITSLINVTAYETVVLNATLALDKCFIMWYKSPTEGMCQYNASHAMKASSYNGKLNYTCTFYTLTILNANSSATGMYYTLGAPNDECVREKICYKVQVQFTVQHEAPIATQISPLIQNEPSMSESTIIWYVFLASGLLIIMFYLAKNAHSYWKHGHYHVPQIWWIQVEEPQLYRSMVS
16218	Cytomegalovirus	macacinebeta3	Macacine betaherpesvirus 3	AY186194.1	RL11-delta	RL11S	RL11S	+	21854	23239	461	ATGTTTACACGGCGTTACCGTACCACACACAACTTTTGGCAACTTGTGTTTATCTCAATCCTGGCATTTATTATACACTTACATTATTCGACATCTCCAAGTATACCTGTTAATGTAAGGACGGGAGACAATATTACTTTAAATGCCACCTTAAACCTAACAAATGGTATTGGATACTGGTATCATAACGACAGTATACTTTGTGGATGTACTCCCAACAACGCGGAATCCGCTTCACGTCCACTGTTGAAATTTATATGTCATCGGAATTGCACAATCACTCTTCTGAACGTGAGCAGCCACAGTGCTGGAGACTACTGCCTAATGGCTAAACCCAAAAACGACAAACCAAAAGATAGCTTATGTTACAACGTAACTGTGTTACCAACTAATCATCAT…	MFTRRYRTTHNFWQLVFISILAFIIHLHYSTSPSIPVNVRTGDNITLNATLNLTNGIGYWYHNDSILCGCTPNNAESASRPLLKFICHRNCTITLLNVSSHSAGDYCLMAKPKNDKPKDSLCYNVTVLPTNHHLSKTTQHSVTTTITTNPTAVTVTVPTTTITPVLTTTTVQITPLATNATTMLPTTNSTFPSTSMTTNNETTVPHITTKAKRTKKTRKKKLGSTKAPTTALHSSNPLLTTVTTTAATTVPLTSSTTVTTTAHTALTTVTTTRNALSTGIVQLTTVTTTAQTASPDSKTRSNIQNAVTTSVYTTEGNTTALTNTKPATTLPTTTYSTVPPTTVATASTLSTTLPTTRWYTTSTSTSTKQRNTQTSSYQTTTPLLNSPTATTISQNETKS…
16306	Cytomegalovirus	macacinebeta3	Macacine betaherpesvirus 3	AY186194.1	RL11-alpha	RL11T	RL11T	-	176388	177515	375	ATGCATTTCAAAATAAGCTACCTCGTAACAGATCGTACCATCTACATTTTCATCGCTATACTTTCTCGCTATGCTGCTTCAAACAATACATCAACAGTACCTACTACCACCAATGCAACAATTACTTCAACAATATCATCTCCATCTACCACAAACACAATTCAAACAAGCGTTGTGACATCACCCCAAAGTATAAGCACCTCAACACAAGCTGCTACTAGTACAAATACATCAACTAGCAAAAGTAATACAACCTTTAGCACAGCAATAACAAGTACTCCCAACAACACAAGTTATCCAAATACATCTACTAGTCCTATATCTGCTAACACTACAGTTGGTACTACTTATACATCTAGTACAACCACAAATAATATTAGCATTAGCACATTAACTACT…	MHFKISYLVTDRTIYIFIAILSRYAASNNTSTVPTTTNATITSTISSPSTTNTIQTSVVTSPQSISTSTQAATSTNTSTSKSNTTFSTAITSTPNNTSYPNTSTSPISANTTVGTTYTSSTTTNNISISTLTTNVSISTHTTNTATNVTSFASVTTTRTSTTANATMGFTITFVNATVGQTVNFTANCSDAAHHQTTWLLLYNNTQNKTTEHELCKTSSSHQTKHHWFSLCYNCSKITLMLYNVTHNDSRRYVFKPETSCNTKPQAFELTVIAGNGTSYSNITPEFCRFTSSTPPTSSSAVDVYLQDVAAPATHAVWALALVITVVVVLMFGQGKMKRIKYYRQRHSDDTEQLVVRYRPERKRLTTGYEQMYISS
14881	Cytomegalovirus	macacinebeta8	Macacine betaherpesvirus 8	JN227533.1	RL11-alpha	RL11A	RL11A	+	3738	4559	273	ATGTGTCCGGGACTTTTCACCTACATCACCCTTACAGGAATGGTGATGCACGCAGTGTCCGGGAATCCGCGTCAGCTCCTGTGCAATGTCACCCGTTTTCCGGGAACCAACGTGTCTCAGATGCGGCTGAGCGCGGGCGACAATGTCACCTTTCTGTACAATGTGTCGCAGGGCCACTCTCTGACATGGCTGTACTCGAACCTGACCGCGAATAGCAGCCGACACCTAAGAAAGTACACCCTGTGCAGTGTTACTTCTAACTACAGGATGACCGAGACCCGCAACAACATGTGCCTGCACTGTAACCGCTCAAGTCTGACGCTCTGCTCGGCGAGACCCCAGGACTCGGGACTGTATGTGTTACGCGATGAAACCAATAACACTGATGTGATGCGATGT…	MCPGLFTYITLTGMVMHAVSGNPRQLLCNVTRFPGTNVSQMRLSAGDNVTFLYNVSQGHSLTWLYSNLTANSSRHLRKYTLCSVTSNYRMTETRNNMCLHCNRSSLTLCSARPQDSGLYVLRDETNNTDVMRCNVTVTGSGQLPVTHGPHSRPTVTRISSAHLSGITLGHEKHSPNTWNTWMVHISFATMALACFGVAVVLSGCVCLRSVRAWTQKYRPLNEDPAPQKLDFPDGTMKEHPHVTVIEPTKSEDGTVVGLSAVSDDKPATLWLSR
12661	Cytomegalovirus	macacinebeta8	Macacine betaherpesvirus 8	JN227533.1	RL11-beta	RL11B	RL11B	+	4873	5358	161	ATGCTCACAAGTTTTTATTACATACCTTTATTAATACACACTACTGCATCCACCATAATTACACATAACTACTCAGTCCCCGCTGGAAACGATGTAACACTTGTAGACTTTCTTAACACAACAGGATTTCGAGACGGTACGTGGTACTTCACGAAATCTGAAGGACACTGTCAAGAAATGAGCGCTCTCGCTAACCGCCGACAATTATGTCGATTGTATTATCATACACGAGAACATCATACAATACAACTAATCAAGGCATGCAAGGATGTTTTTCAATACTCATGTAACATGACAGCTCTACATATCCATAATATAACAGAATTTACGCCTGTAGATTATTCATTGACAAAGATTTACAATAACGGTACAACGACTACTCAATACTACCATCTGCAA…	MLTSFYYIPLLIHTTASTIITHNYSVPAGNDVTLVDFLNTTGFRDGTWYFTKSEGHCQEMSALANRRQLCRLYYHTREHHTIQLIKACKDVFQYSCNMTALHIHNITEFTPVDYSLTKIYNNGTTTTQYYHLQISFSTTSTPKSTTVIPPPPREPRCFNFR
15129	Cytomegalovirus	macacinebeta8	Macacine betaherpesvirus 8	JN227533.1	RL11-beta	RL11C	RL11C	+	5475	6074	199	ATGCGCTGTTCTAGCTATGTGCTTTACAATATTACCTTTCTGTTTCGTGAAATGTGTTATACAGAGCACATTATATACAATTACTCAACGGTTGCAGGCGGTACAGTAACATTCTTTGATGTCACTGGATACAGTGGATTTACTAAAGGTACATGGTACTTTCAGCCTGTCAATGATAGTTGTTTCAACACATTTGTGGCAAGTGATGCACTTACGAAACTGTGTGGCGTCTACTACCAAATAAATTACACAGATCTATCTACCATAATAGAATCCTGTCCAACGTACTTCAATCACACATGCAACCTCACGTCTCTAAGTCTGCACAACATTACCACACAGGCACCAACTACCTATAAGCTAGTAAAAAACACTGTCACTCGCAAACAAAATGTTACA…	MRCSSYVLYNITFLFREMCYTEHIIYNYSTVAGGTVTFFDVTGYSGFTKGTWYFQPVNDSCFNTFVASDALTKLCGVYYQINYTDLSTIIESCPTYFNHTCNLTSLSLHNITTQAPTTYKLVKNTVTRKQNVTFYNLQIISIETVLPSQANSASRGSLYNTPIIATVILIIVITVIVYMQYHHKDQTHNTGHERIPYTH
12880	Cytomegalovirus	macacinebeta8	Macacine betaherpesvirus 8	JN227533.1	RL11-beta	RL11D	RL11D	+	6049	6690	213	ATGAACGTATACCATACACTCATTAGCTGCCTTTGCTTCTTCATACTGTATGCATATATTACAGAATCTACAAGGGTTGTAACTTTACAATATGTCTATAATGTATCTATTGGGGAAAATGTTACATTATCTAAACCCGATAACCTATCCTTCCAACTACATTCCTGGTTCTGTAGCAGCAGAATTAATGCATGTAATAATCCAATAATGAAGTTATGCGAAGAAACTGCGGGTGATAGCAAACCAAAAAGTTATACTAATTTTCCAAATATCTGCCATCCGCCGACATTTACGTGCAACATTACAGGATTGTATCTGTATAATGTACAAGACACGGATCCAACTCCTTATACACTAACACAGCGCGCCGGTAAAGGCAACATAAAAGATAGAAACACA…	MNVYHTLISCLCFFILYAYITESTRVVTLQYVYNVSIGENVTLSKPDNLSFQLHSWFCSSRINACNNPIMKLCEETAGDSKPKSYTNFPNICHPPTFTCNITGLYLYNVQDTDPTPYTLTQRAGKGNIKDRNTTYIIHFITSTNPPPQLRTTHPSYLQAVAQIHANTNYSHVTITLTVIALILLMLGAGYLKHRRSLKHHTHKHVSLDETRYP
13276	Cytomegalovirus	macacinebeta8	Macacine betaherpesvirus 8	JN227533.1	RL11-gamma	RL11H	RL11H	+	8067	9140	357	ATGTGCGCCTATTCCATGATATTTTGGCCGATTCTGGCAGCGGAAAATTCGACAAATAGTTCGTCGAATGTCAACGCGACGACTGAATTAACTACGGTATCAACGACACCCAGATCGACAAATAGTTCATGTCTCAACAATACAACATGGACAACGACGTATGGATCGGCAAGTACTTCGCAAGAGAACACTACGCCCCCTATGTCAACGACGGATACGAGCACATCACATACATCACCAAATGCCTCTTTTACTTCAAACGTAACTGTCACACCATATACAACTGCGTTATCAAGTGAATCGACGAATATATCAATAAACATTTCATACACAACACCGACCTCACGAACAAGTACGCCGCAAATAAACATAACCACGCCACCCCCATGGCCCTTTGAA…	MCAYSMIFWPILAAENSTNSSSNVNATTELTTVSTTPRSTNSSCLNNTTWTTTYGSASTSQENTTPPMSTTDTSTSHTSPNASFTSNVTVTPYTTALSSESTNISINISYTTPTSRTSTPQINITTPPPWPFEMHGHYFTLWVNNCYCGYMKVLPGSNITFNGTKTNESDSIWFLARYFSDWLCIFTADSNYTMDYTNLTYTCTSETMTLWNVLEGNSGIYFQRRTDRQKYDSTYICYILNVTADAANTTYPEITSTKCHRPPWKNRPDFASIEAHPITPDYEELSIQEILESLSVKGGLRGSLLKFVLRFGWLCGIVVGATVTLIIILKLPQKLCFLSSFVPQRRGYKRLSSNQIL
13431	Cytomegalovirus	macacinebeta8	Macacine betaherpesvirus 8	JN227533.1	RL11-gamma	RL11I	RL11I	+	9222	10166	314	ATGCAGATCCCAAGGTTGGTTTATGCATCTCTAGCTGTGTTCTGGGCTGCTGCAGTTATACACGGACAGACGAGCGATTCATCTTCCAAAGCAACAACGACTCTATGGGCAAATAAGACCAGCACATCGCAGCCAACCACAATACAACTAACGACCGAACCGACAAGTGGATATCGCAATGGTTCACATCGAAACGGCACAGCGGCACCACCATGGACAACTATTGCAGATGACAACACAACCACCTTGCCTCCCTGGCCCATTGAAATACAGAGCACATACTTTTCGCTATGGGTTAACGGCTGTTATTGTGGATCTTTAAGCGTTCTTCCAGGAGTCAACGTGACACTGAATAGTACTAAAAAGCAGAATAACACCGAGACACTATGGTTTCGATTA…	MQIPRLVYASLAVFWAAAVIHGQTSDSSSKATTTLWANKTSTSQPTTIQLTTEPTSGYRNGSHRNGTAAPPWTTIADDNTTTLPPWPIEIQSTYFSLWVNGCYCGSLSVLPGVNVTLNSTKKQNNTETLWFRLGFWTELLCIFYFENDNDSMKYDHLTFTCTQNNITLWNVSEKYSGIYCERQMSLTTYNSTYICYNLTVTADATNATEPSIVTTKCYRSREYYSDDDTSVEISTTSDSALNIDDILNSRRNFRDSSQSNLLGYVLQFGWLGVIVIGSTITLALVFRVPQKFCYLFYRWKNTHRGYEKIPGQIL
15599	Cytomegalovirus	macacinebeta8	Macacine betaherpesvirus 8	JN227533.1	RL11-gamma	RL11J	RL11J	+	10224	10817	197	ATGAAAATACTAATGATGCTTATATTTGTAATATGCGACTCCCAAACCATTCACTTGCCTACATGTAGTTTGAAAACGTGTTATGTAGGTGACGAAGTTACGTTAAATTCCAATGTACCAACTACATGTAATAAAACTGCGTGGTATCGGTATAAAAACAATAGCGATATACTACTGTGTAAATTTTCAGGAGGTTTTGTAACTGCTAATTTTAAAGAACGCATCTCCAGTACATGTTCACGTCAATCTTTTATTTTTCTCAACATTCAACTGCCGTCAACAGGAACATACTACGTCGTCGGAAACAATTGCACTACATCGCCACTTATGTCTACGTGTTACAATGTTACAATTGAACCCCGGTCTACCACTGCTATGACTGTTGCCGTGAACCCGAGC…	MKILMMLIFVICDSQTIHLPTCSLKTCYVGDEVTLNSNVPTTCNKTAWYRYKNNSDILLCKFSGGFVTANFKERISSTCSRQSFIFLNIQLPSTGTYYVVGNNCTTSPLMSTCYNVTIEPRSTTAMTVAVNPSINITALLPQRLASQFNVTSFENETVTVHGAWGLVIVALLFLWVAIEFRLHQKVCAYFRNYVTTL
13698	Cytomegalovirus	macacinebeta8	Macacine betaherpesvirus 8	JN227533.1	RL11-delta	RL11K	RL11K	+	10844	11527	227	ATGTATACTTTAAACCTGGTAATGATTATAGTATGTGTAATGGTTACTAAAACGTTGTTAATTGACGTATCAACATACCTAAGGTGTAAAAGCGATTTTGGAAGTTCGACAACCTGTACACAACAAAACAAAAGTGCCTATACGGGACAAAATGTTACCCTGGGAATAAACATGACAAAAGACAGATCCGCCTCTTGGCATCGCAAAACAATTCAGGGAACGATGCTTTTGTGTCAATATTCAGATTCGACAAATTGTAACTCGTACAACGATATATGTTATCGATGTTTATCAAATTACTCTTTATTACTTCTTGATGTTACATCACATTACAATGGTTTGTACTACTTATCCTATCTAAATGACAATAATCAGTACGCAGATCTGTGTTATAATTTA…	MYTLNLVMIIVCVMVTKTLLIDVSTYLRCKSDFGSSTTCTQQNKSAYTGQNVTLGINMTKDRSASWHRKTIQGTMLLCQYSDSTNCNSYNDICYRCLSNYSLLLLDVTSHYNGLYYLSYLNDNNQYADLCYNLTINIQLNISQTLINRTTIECIPKSNINMNTVKNKNVNNERITNIESYTNHSPNIQYTWMLLPFIITISIVLIWNFMPKKYGRLKSHREYTRIQY
13859	Cytomegalovirus	macacinebeta8	Macacine betaherpesvirus 8	JN227533.1	RL11-delta	RL11L	RL11L	+	11527	11772	81	ATGGAAATCTCCAGGAAATATAGAACTCAATTTGCTTTTGCAAAATGTTTTATTTCACAACGCATTGTATCTTATCTGTATATAACTTTAACAATAATAAACATGTATGTCTTCAACATTGAATTGATTATTGTGTACGCAGAAGACGATTACATGCACTGGTTAACCTTAATAATACTAATTTTTCTAGTTATACTATGCTGGTACAGTATTCATCAACAATACAAATATCAACCATATACC	MEISRKYRTQFAFAKCFISQRIVSYLYITLTIINMYVFNIELIIVYAEDDYMHWLTLIILIFLVILCWYSIHQQYKYQPYT	truncated protein and it has been excluded from the analysis
15959	Cytomegalovirus	macacinebeta8	Macacine betaherpesvirus 8	JN227533.1	RL11-delta	RL11M	RL11M	+	11724	12404	226	ATGCTGGTACAGTATTCATCAACAATACAAATATCAACCATATACCTGAGCATTTTGTTCTTACGAATCATGTACTCCGATACATCGTCTTCAAAAAAATTAACTTGTATACCAATTAGTGGCACCGCAGGACGCAACGTGACTCTAAACCCACCACCGTTCAATCATCACACTACATATGTTTACTGGTATCGACAGATAGGCAAAGGAACGAACGAATTATGCCGATACGTTCCACATAAACAAGAGAGGAACGCCAGAATAAAGTTTCAATGCCTCAGCAACTACAGTTTGTTGTTGATTAATGTAACAGTATCATACAATAGTAACTATACAGTCAAGCTAGATCTAGGATTAGGAACAATGTCCATTACTTGTTATACACTAACAGTAAAGACA…	MLVQYSSTIQISTIYLSILFLRIMYSDTSSSKKLTCIPISGTAGRNVTLNPPPFNHHTTYVYWYRQIGKGTNELCRYVPHKQERNARIKFQCLSNYSLLLINVTVSYNSNYTVKLDLGLGTMSITCYTLTVKTTTQIVKTTTRKPTTTTSTTSTATAATTIQTTFTTESPNTNVHSDSEPKATLALNETSELQIREHTNLHAIWLLLPILIVIICFFTANSKTTEL
15981	Cytomegalovirus	macacinebeta8	Macacine betaherpesvirus 8	JN227533.1	RL11-delta	RL11N	RL11N	+	12455	12817	120	ATGAACACAAAAGGATCTTTTGTATGGATTATATGGCACATTCCACAGTTGTATATATGTTATGTGACAAATACTAAATATGAAATTGATAATAATGGTACGAATACCAGCTTAGACACCCCGACATTTGAAGCAATTACAGCATCCAAAATGTATATTGCAGTACCAAATGTACATACTGCACATGCTGATTCTAACCCGGTCGGATCTCATGGAAAAGGACAAAACGACGAGGATTACGCAAACACAACGACGGTTATCATATTGGTAATATTGTTTATTGTAATTATCTTGTTGTTTTTTAGAATTCCACAACGATGTTGGGAAGGCTACCAAAAGACAATGGTTAATTCACCATAT	MNTKGSFVWIIWHIPQLYICYVTNTKYEIDNNGTNTSLDTPTFEAITASKMYIAVPNVHTAHADSNPVGSHGKGQNDEDYANTTTVIILVILFIVIILLFFRIPQRCWEGYQKTMVNSPY
16049	Cytomegalovirus	macacinebeta8	Macacine betaherpesvirus 8	JN227533.1	RL11-delta	RL11O	RL11O	+	12896	13570	224	ATGATCCCAATACTGAGAGAGTGTGGTTGGTTCGGATACATTGGCATAACGTGTTTACTTGTGGTAACTCAACTTATCGACACATCAGGTAACAAATGCTCAAAAACAGAACCAAAAACTGGAACCGTAGGTACTAACGTCACTCTAAATACTAGTCCACCCCCTAACAACAAAGGATTACTGTACTGGTACAAACCCAATTGTACCAGCAATGATAGATTGTGTGACTACTCAGGGTTTACTGGCACCAATGCTGTATCAAACAGAACGAATTTGAAATTTACTTGCATGAACAATTCAACAAAACTAATTCTTATTAACGTTACGGCTCACTATTCTGGTCAATATTGTAGTAGAACCATTACATCGAATGGAAGCGTCGACATCTGCTTTAACGTA…	MIPILRECGWFGYIGITCLLVVTQLIDTSGNKCSKTEPKTGTVGTNVTLNTSPPPNNKGLLYWYKPNCTSNDRLCDYSGFTGTNAVSNRTNLKFTCMNNSTKLILINVTAHYSGQYCSRTITSNGSVDICFNVTIHLHTTPAPSPLPVPFQTIPGWNHHTTVLQIQIPSSGQPGNYESQQQDAAHIASILILLLLFIAIIILFFLKIPQKLWEKYHKGKRAPSA
9022	Cytomegalovirus	macacinebeta8	Macacine betaherpesvirus 8	JN227533.1	RL11-delta	RL11O2	RL11O2	+	13590	14408	272	ATGTTGAAAACAATTTTAGTACTAATCTCTTTAATATATGTTAATATGGCCACTGAATGCAAATCAACCGAACATCATCGAGAATTAGAAGATGATTGTGTTAAATTTACAGTACCACAACCTGGTCCAGGACTTTCCCATTATTGGTATCGCCCAGGCTGCACGACCCGAGACATGTTATGTTACAAAACACCCAGTGGAGAGGTTGAGCTTAAAGCACAAAATAAAGACATACCATATATATGTCTGGAAAACAGTACTGAGCTACTGTGGTGTAATGCATGGCAAAATCATTCCGGAATATACTGTCATAGTGTTTTTACACCAACCAATGATGGAATAAATAGAGTTCATACATGTTTTAACTTAACAATTATTCCCAGGACAACCACGACGAGA…	MLKTILVLISLIYVNMATECKSTEHHRELEDDCVKFTVPQPGPGLSHYWYRPGCTTRDMLCYKTPSGEVELKAQNKDIPYICLENSTELLWCNAWQNHSGIYCHSVFTPTNDGINRVHTCFNLTIIPRTTTTRKTTTTKKTTKKTTTTTTLASKLKTRSTPVIKKPHIYGTPPPSHNKPSLQKPPLKTQINTTITTLLQSYPSLTTTPGYEVVQHTPEKQVQNVTHLATIVVLIVVFVGIVTLFIFKIPQKLWRKHRNAKTRAPFLERDYDY
16048	Cytomegalovirus	macacinebeta8	Macacine betaherpesvirus 8	JN227533.1	RL11-delta	RL11Q	RL11Q	+	14556	15164	202	ATGAATCTCACATGGACACGTCTTATATTATTATCGAATCAATTACAGATGATTTGGACTTTAGAATGTACGATAACGAAAGTTGTCACAACACAATCTGGTACTAATGTGCGACTTGGAGACTCATCGCGCCAAGGAAATATCGTTTGGCACCGACCACCATGTAACAACGAACAAGACGTGTTATGTAACAAAACATCAATAAGCGAGGAAATGTTTTTTATTAATAGATCTATTTCATTTATGTGCGAGAAGAAGTCCAACATGTTGAATTTACGTGGATTAACGCCCGGTAATTCAGGGCAATACTGTAAGACAATATCCACTACAAGGAATGGTAAGAAAGAGAGCTATCGAGAATGCTACAATTTGACGGTCATATCTAACACCAAATCAACA…	MNLTWTRLILLSNQLQMIWTLECTITKVVTTQSGTNVRLGDSSRQGNIVWHRPPCNNEQDVLCNKTSISEEMFFINRSISFMCEKKSNMLNLRGLTPGNSGQYCKTISTTRNGKKESYRECYNLTVISNTKSTTPKVMTTQQETSSHRTSNVTTPSRFLGRSVNNKRDRYDDLAPALELVGFLFFITIVVLFCLRTELFEGV
16141	Cytomegalovirus	macacinebeta8	Macacine betaherpesvirus 8	JN227533.1	RL11-gamma	RL11R	RL11R	+	15166	15789	207	ATGACAATCTACATACAAAAATACCTAATTCAATGGAACATAGGTATGTCACTAATCCAAACATGCATTCAAAGTACAGAACCATGTAAAAATACATATCTCTTTAATGCTACATCCCACGACGATATCGTTTTAAATGCCACTCAAGCACTGGAAAACTGCTTCATAATGTGGTATAAAGGCGTAAACGAAGGCATGTGTCAATATAATGCATCACATGCAATGAAAGCAAGCGCGTACAAAGGCAAACTAAATTTTACCTGCACAAATTACACATTAACCATATTCAACGCAGATTCATCAGCCTCAGGAATGTACTACACACTCGGTGCACCTAATCTATACTGTATTCGAGAAAAAATATGTTACAAAGTTCAGGTACATTCCACATTACAACAC…	MTIYIQKYLIQWNIGMSLIQTCIQSTEPCKNTYLFNATSHDDIVLNATQALENCFIMWYKGVNEGMCQYNASHAMKASAYKGKLNFTCTNYTLTIFNADSSASGMYYTLGAPNLYCIREKICYKVQVHSTLQHEALISTQISQALQITPSMSESTIIWYVFVASVLFIIILYLVKNAHSYWKHGHYHVPQIWWIQVDEPEAYRAMIS
15956	Cytomegalovirus	macacinebeta8	Macacine betaherpesvirus 8	JN227533.1	RL11-delta	RL11S	RL11S	+	15865	17235	456	ATGGTTAAACGGCGTTACCGTGCCACATACAACTGGCAACTTGTATTTATCTCAATTCTGGCATTTGTCATTCACCTACATTATTCGACATATACAGGCATACCTGTTACCGTTACAGCGGGAGACAATGTTACTTTAAATGCCACCCTAAAACTATCAAATGGCATTGGCTACTGGTATCATAACGAAACTATACTTTGTGGATGTACTCCCAACAACGCAGAATCTGCTTCACGTCCACTGCTGAAATTCATATGCCATCGTAATTGCACAATAACCCTTTTGAACGTGAGCAGTCACAGTGCTGGAAACTACTGCCTGATGGCCATGCCCAAAAACGAAAAACCAAAAGATGCATTATGTTACAATGTAACTGTCTTAGCAACTAGTAATACCTTA…	MVKRRYRATYNWQLVFISILAFVIHLHYSTYTGIPVTVTAGDNVTLNATLKLSNGIGYWYHNETILCGCTPNNAESASRPLLKFICHRNCTITLLNVSSHSAGNYCLMAMPKNEKPKDALCYNVTVLATSNTLTKTTQHPIITSGPTTITVTVPTTTMTPVLTTTVQTTPLATNATTMLPTTNSTFPSTSMTASNETSAPHITTKAKRTKKNRKKKLGSTKARTTALHSSNPLLTTVTTTAATTVPLTSSTTVTTTAHTALTTVTTTHNALSTAIVQLTTVTTTAKTASPDSKTHSNIQNAGTTSVYTTEGNTTALTNTKPATTLPTTTYSTIPPTTIATASTLSTTLPTTRWYTTSTSTSTKQRNTQTSSYQTTTPLLNSPTPTTSSQNETKSPHVKH…
16308	Cytomegalovirus	macacinebeta8	Macacine betaherpesvirus 8	JN227533.1	RL11-alpha	RL11T	RL11T	-	172967	174088	373	ATGCATTTCAGAATAAGCTACCTTATAAAGGATCGTACTATCTACATTTTCATCGCTATACTTTCTCGTTATGCCGCTGCAAACAATACATCAACAGTAGCAACTACTACTAATGCAACATCTACATTGATAAGCACATCACCTATATCCACTACCAATTTGAGTGTAACATCTACAATAACCAGTACAGCGCTATCCACTTCAGAAACTACCACAAACGTATCAACACCCACTCAAACTCAGAATACAGTAACATCATCCGGTACTGTAAATACATCTAGTACGAATACCTCAATTACAACAAATATATCTACTTCATCTGCAGCTACCGTTACATCTTCAAATAGTAGCGAAATATCTAATACAAGTGGAAACACAACCATTACCACATCAAGTTCA…	MHFRISYLIKDRTIYIFIAILSRYAAANNTSTVATTTNATSTLISTSPISTTNLSVTSTITSTALSTSETTTNVSTPTQTQNTVTSSGTVNTSSTNTSITTNISTSSAATVTSSNSSEISNTSGNTTITTSSSAITTPTSTHNISVTSINSTVNTTTTRTSTAAVLGYTLIKVNATVGETVNLTATNFSLTTHHHTYWVLMHNKTGKPTEHELCRTSGSHQTKHHYGTLCYNCSKSTLMLYNVTHNDSRRYVLKTQDNSPKPEAFDLTVTSGNGTIYPNSTPDFCTFVSSAPPTSSTTVNVYLQDVAAPATHAVWALALVITVVMALMFGQGRMRRMRYYRQRHSDDREELIVKYRPERRRLTTGYEQMYISS
3348	Cytomegalovirus	mandrillinebeta1	Mandrilline betaherpesvirus 1	KR297253.1	RL11-alpha	RL11T	RL11T	+	45384	46550	388	ATGCAGTTCAGAATTAGTTACATCGTAGCGGATACCACCATCTACATTTTTATTGCAATCCTGTCGCGCTCCGCTTCTGGTACAACTTCATCGTCGACTATGTCTTCGACATCTACTACAGCGCCGAATACCACAAACGTTACCACCACTTCCACCTCGCCAACCACAGTTACGACCACAACAACATTCACAGCTAGCCAAAACGTTTCATCAACGTCCACATCTGACACATCCACAGAAACAACCAGCAACCGATCTAGTACTACCAATAGCTCCAGTCCAACCACAATATCATCAACCACATCACGGACGTCTTCAACTAGTAATACCACATCCATCACAATGACAACCAATCACACTAGTTCGCCAAACGCTTCTTCCAGCATTTCATCACCTACC…	MQFRISYIVADTTIYIFIAILSRSASGTTSSSTMSSTSTTAPNTTNVTTTSTSPTTVTTTTTFTASQNVSSTSTSDTSTETTSNRSSTTNSSSPTTISSTTSRTSSTSNTTSITMTTNHTSSPNASSSISSPTTEMASTSNVSVNSTIGTSTPNYTSQITNTTITVTSKTNTTTTTAAPILAYTLVLVNATEGDTVNLTAINVTSDSHHHTYWVLLDNSTGKPKDQEICRSSGSHNTKHHYKNLCFDCNQTTLWLYNVTKNDSQRYTLKTHEGNSKPQSFDLTVLDGNGTFPNVTTPSFCTLTSTTPTTPNNNEFMKVAAGAGAHAAWALALVLTVLAALVFGQGKVRRPLYTRHQEDDEQQLIVRYYPGGGSLTSPNDDSGDMYDST
16228	Cytomegalovirus	mandrillinebeta1	Mandrilline betaherpesvirus 1	KR297253.1	RL11-delta	RL11S	RL11S	-	201325	202563	412	ATGCTCGAAGCGCATCAACGCATTAAAGATGACGCATGGAAAGTTCTAGCGATCTCGTTCATAGCATTTACTCTACACCTGAACTCTTTATACATTAGAGACATATCGATAACAGTTAAAACAGGAGACAATGTAACCCTAAATGCCACTATACCACTAGACCACGGAGTAGGCTACTGGTATCACAACGGAACTACATTATGTAAGTGTACCACAAGAAATCCGGAATATTCACAAAATCTCCACATTCCGTTAGTATGTCACAAAAATTGCTCCATAACCCTTCTTAACGTAACTAGTCACAGCTCTGGAAACTATTGTGTGATGGCTGAACCGAAAAAGGATAATCCGACGAACAAATCGTGTTACGACGTAGTTGTCCTACCAACGGACCCTAGT…	MLEAHQRIKDDAWKVLAISFIAFTLHLNSLYIRDISITVKTGDNVTLNATIPLDHGVGYWYHNGTTLCKCTTRNPEYSQNLHIPLVCHKNCSITLLNVTSHSSGNYCVMAEPKKDNPTNKSCYDVVVLPTDPSNNVNLLQLPTVTTETGKTSLTTVQTTTPTLTTNSSTHRPTTQTVTTNVPTTHATTTAMTTTKRTTKENKNENKTSTTNAPTTSPYTTTPLQTKATTDATTKAPFMFTANTTVTNTVTTRAHTTEQPPTTRLTTTTRSTPGLTTPPTTTLPTTTLTTTLTTIPTTTELTTKTSVTTRRHTTLTSTSTTAATARRPSQTNTPLTTSHTLTPHKYNETQHPHVKHHHHKHHHAATHAFWVLVVIIAVIIIILWWYKIPQRLLQHYRDQK…
16144	Cytomegalovirus	mandrillinebeta1	Mandrilline betaherpesvirus 1	KR297253.1	RL11-gamma	RL11R	RL11R	-	202627	203292	221	ATGTGGATCCATATGTTTCAATGGTATATATTTCCATATAGTATCCTCAAACACGTTCAATGCACATTGCAATGTAAAAATACATCAATAATTAATGCTATTGCACATGAAAATGTAACTCTTAATGGCACCGCAGCAATAGAGGATTGTTTTATAGCTTGGTATAGACAACTGAGTAATCACGAACCACTTTGTCAATACAATGCAACCGAATCAACCAAAAAAGCATACAATGCTATACATTACGATTGTTCCAAACACTCTTTAAGGATATTCAATGTAAATCAATCAACATCAGGAACATATTATACATATGGTATGTTATATAACACACACATATGTATTCAAGAAAAAATATGCTATAACGTACAAATAAAACCAAACACTCAAAGGTCTACA…	MWIHMFQWYIFPYSILKHVQCTLQCKNTSIINAIAHENVTLNGTAAIEDCFIAWYRQLSNHEPLCQYNATESTKKAYNAIHYDCSKHSLRIFNVNQSTSGTYYTYGMLYNTHICIQEKICYNVQIKPNTQRSTVLPLTTGVATILTTKITTALPNVEKHISPATTTWFTLLGLPVLVTFAYLVKTAYHYWKRGYYHVPQMWRKSPDEEQTYRSTVIENETS
16051	Cytomegalovirus	mandrillinebeta1	Mandrilline betaherpesvirus 1	KR297253.1	RL11-delta	RL11Q	RL11Q	-	203304	203930	208	ATGGATTATACTAAATGGAATTGTGCAATTCTAGTAACTGCCATGATCCGTATGTATGCTGCCCTGAAATGCACACAGACTGAATCCGTTTTAGTAAATGTTGGAGACAATTTACAACTGGGAAACTCGTACCCTCGTGGACATCACATATGCTGGTATAAACCACCGTGCAAAGGCGAAGAAGACGTGCTCTGTCGTGTAACACCTAATCATGAAGAAATGTTTCTCATCAACAAATCGGTATCATTTATATGTCAAGACAAATCCAACACGTTAAGTCTGAGAAACATCAAACCCGGTAATTCTGGATTGTACTGCAAAAATATCTCACGCACAGTGAACAACATAAATAATGTTACATATATTTGTTACAACGTAACAGTTGTAAGTCAGATAATG…	MDYTKWNCAILVTAMIRMYAALKCTQTESVLVNVGDNLQLGNSYPRGHHICWYKPPCKGEEDVLCRVTPNHEEMFLINKSVSFICQDKSNTLSLRNIKPGNSGLYCKNISRTVNNINNVTYICYNVTVVSQIMSISSILTPRLITTLPNVTNITVSSTSLRSTGNDNNLLKMYNYMASIIELAIFLFFIAIAILFCFKVSDRFWLYMY
14251	Cytomegalovirus	mandrillinebeta1	Mandrilline betaherpesvirus 1	KR297253.1	RL11-delta	RL11P	RL11P	-	203917	204693	258	ATGGATAAAAGACATCTTCAAATACTTACCTGTCTGTTATTTAATTTTTATTACGTACACTGGATGAGCACAGCCTATCTAGTCACTAAAAAGCCTCCGTTCTGCACGGGTTGTCAAAGATGTACACACATTGTAACGCACAACGGTGACACAGTGATTATCAACTCTACATATTACGATCCAACAAATCCAAACTCTCGATGGTATTGGGGAAATGAAGATATATGTAATATGAAACTAGGCATCAAAACTCGTAACATATCTGGCCTACACCACGATTGTGTGAACAGCAGTTTGATTATACGAAACATAAGCAAGAACTCGATGCCGTATGAACATCATATACTAAAGGGTCAACGTCAAGATACTTATTATGTTAACATTACTGTAGTACCCCGC…	MDKRHLQILTCLLFNFYYVHWMSTAYLVTKKPPFCTGCQRCTHIVTHNGDTVIINSTYYDPTNPNSRWYWGNEDICNMKLGIKTRNISGLHHDCVNSSLIIRNISKNSMPYEHHILKGQRQDTYYVNITVVPRDTDISKVHLLDECDNRRCTRTVKYPDHCNKRKPAKKPTTKTTTKHPNVKTDILSNAPPGVPEPSNIYGNYTALGYSASEFFQAEHLAWGAAVIILLILTIWAFRYWLKKSKRKNINANICRHGLY
14125	Cytomegalovirus	mandrillinebeta1	Mandrilline betaherpesvirus 1	KR297253.1	RL11-delta	RL11O	RL11O	-	204875	205567	230	ATGGTCCTCACAGTGGGAAAATGGAACCTGATTTCGTATGTCTGCTTAGCTTTTGTAATTTTATGGGCAATATACAATGTAGGCGTACTATGCGTCACCTGCGCCAGTACAAAAACATACTCGGGAAACACGGGAACCAACATTACTCTTACCACGTCACCGCTCAACGGTAAAGGCTTGCTCTACTGGTATAAACCAAATTGTACTAGCAACAAAAGATTATGCGATTATTCAGGTTACAGTAATACTAACGATGTTGTTAACGACACTATCGTAAAATTTGTTTGTTCCAAAAATTCATCGGAGTTAACTTTAATTAATGTAACAGCCAATTATTCCGGACGATATTGTAGTTCTACCGTAACGAACAACGGTAGCGCCTATAACTGTCATAACGTG…	MVLTVGKWNLISYVCLAFVILWAIYNVGVLCVTCASTKTYSGNTGTNITLTTSPLNGKGLLYWYKPNCTSNKRLCDYSGYSNTNDVVNDTIVKFVCSKNSSELTLINVTANYSGRYCSSTVTNNGSAYNCHNVTVRTPSPPTPSPLQKPHSVTVLGDQTTLQVQLQAPSNAPYTGNNGTNHPEAQQHDATHVTSVVVVLIVLIVIIALFFLKIPQRYWNKYKLKKDTAAL
15982	Cytomegalovirus	mandrillinebeta1	Mandrilline betaherpesvirus 1	KR297253.1	RL11-delta	RL11N	RL11N	-	205645	206025	126	ATGAATATTGTTGGAAGAATGAAGCCGGATCATTCCAAATGCGTTATATGTATTATCATGTGGACAGTTACCATATGGGTTGGCGATGTTACAGGAAAAAACCACTCACGTGACAACGGCACCGAAAAGTTACCTAGCGATGTAAACGTTTACACTGAAGCCAATTATATTGTAACAGGTGGTGTACAACACTCTCCGAACCGTCTGTTACATTCAGACCCACGAACCTTCCAACAAACAAAAGAGGAAGACAGCACACACATAGTTGGAGTTGTTATATTCGTCACCGTCTTTATTATTATTGTGATACTGTTGTTTTGTAGAATACCTCAACGGGTGTTTGACAGTTATCAAAGAACCAGACTCAATTCATCATAC	MNIVGRMKPDHSKCVICIIMWTVTIWVGDVTGKNHSRDNGTEKLPSDVNVYTEANYIVTGGVQHSPNRLLHSDPRTFQQTKEEDSTHIVGVVIFVTVFIIIVILLFCRIPQRVFDSYQRTRLNSSY
13702	Cytomegalovirus	mandrillinebeta1	Mandrilline betaherpesvirus 1	KR297253.1	RL11-delta	RL11K	RL11K	-	206077	206739	220	ATGTACACACTTTTCACATGTATGCTGCTTATTTATTTACCGCTAATTAACACGACTTGTTTAAAAGCAAACAACGATAAAGAACCATGTCAACATAATGATCACAGCCCCACTTGTCTACAACATTGCAATCGTACAACAGCCATAGCAGGACAAAACGTCACACTGGGCGTACACGTCAGCGCTGACACATATGTTTTCTGGGAACGAACAATCGAGAACAAAACAATAATGCTTTGTCAGTTTACCGAAGACTTCACATTATGCAAACACAGACACGACATTCTATACCAATGTTTATGTAACCGTTCTTTACTGCTCATCAATGTGACCAAATACAATAATGGTCCATACTGCATGTCGTATATTGCAAACGATAATTATGTGGAACTTTGCTAT…	MYTLFTCMLLIYLPLINTTCLKANNDKEPCQHNDHSPTCLQHCNRTTAIAGQNVTLGVHVSADTYVFWERTIENKTIMLCQFTEDFTLCKHRHDILYQCLCNRSLLLINVTKYNNGPYCMSYIANDNYVELCYNLTVTPRPVKRTTTKWPGTFITYATTTITQISTDSITFNIIPLNHTFEAQRSTASHMFWLLVLSLIVIIVMIWYIRTYHQNRYRSSV
15602	Cytomegalovirus	mandrillinebeta1	Mandrilline betaherpesvirus 1	KR297253.1	RL11-gamma	RL11J	RL11J	-	206771	207388	205	ATGTCCATCTGGATGTTATCCATCCTTATAACTCAATACTCGCACAGCGTGTACTTGCCCACATGCACACTAAAAACTTGCTGCGCAGGCGATGAAATCGTCTTGGAGTCTCATATTCCATCCACATGTCACATGGTTACATGGTATCGGCATAAAAACAACAGTGAAAGATTACTATGTCGGTTTTCAGGGGGGTCTGTTACTTTGAACCTTGGAGAACGCATACCCAGCACCTGTTCGGCACAATCATTTATATTTCATAATATCAAACAACCGTCGACAGGAACTTATTACTCCGTTGGCAACTCCTGTGACAGTCATCCTATAATGTCCACCTGCTACAACGTAACGGTTCATTCCAGGTTCACGACCCAGCGGAGTCTAGCATCGACTCAGCAA…	MSIWMLSILITQYSHSVYLPTCTLKTCCAGDEIVLESHIPSTCHMVTWYRHKNNSERLLCRFSGGSVTLNLGERIPSTCSAQSFIFHNIKQPSTGTYYSVGNSCDSHPIMSTCYNVTVHSRFTTQRSLASTQQGAKSTPMMASIIQEHNDNNTYIDRTLNVHGTWGLVIVALLMLWIANEFRLFQRMFRYCNARFRASTRLIQTV
15503	Cytomegalovirus	mandrillinebeta1	Mandrilline betaherpesvirus 1	KR297253.1	RL11-gamma	RL11H	RL11H	-	207509	208378	289	ATGAACTCACATCAAACTCCGCGGTTTCAAGTGGCCCTTTACTTATTTATGATTCCTTTGAGCGCTCCTATTGTGCGTGGAGCAACAACTAATTCGACTATGATGAATACGATCGAGGCCACACAAACAAATAATGCCAGCGTTCCGACAACCACCCATTTGCCTCCATGGCCTGTCGAGATCCAGACCAAATATTCACTATGGTCAGAGGATGCGAGTTGTTACTGCGGAGCCTTCACTGTGTCGGTCGGAGCCAACGTTACATTGAATGGAACGGAACCGAGTAACGAAACTTACACCGCGTGGTTCTTCGTACGGCGATGGAGCGAGTTACTGTGCGTACACTGGGAAGATGGTGACGGCGACAGCATGTATCGCGAATACGTGCATTATAATTGT…	MNSHQTPRFQVALYLFMIPLSAPIVRGATTNSTMMNTIEATQTNNASVPTTTHLPPWPVEIQTKYSLWSEDASCYCGAFTVSVGANVTLNGTEPSNETYTAWFFVRRWSELLCVHWEDGDGDSMYREYVHYNCTTEHVTLLNLSASNTGVYYNRKGPTRDLRNYTYICYNVTVSADATNTTDPPIITTTRCGPPPWKLRNYYDMDTTTESPTYAVISLSDIIRSRSHVQKSFVLNYTARMVIEYSWLCGIMFGATLTILIILRVPQKLCYLCLYAKSRIQGYKKLDGYD
15287	Cytomegalovirus	mandrillinebeta1	Mandrilline betaherpesvirus 1	KR297253.1	RL11-alpha	RL11G	RL11G	-	208738	209688	316	ATGTCACGGGTTTTATGGTACCTGGGATACATCCACACAGTTCTAGTGATATTAGTAGCCAGCGAATTAACATGTAATTCGGACTGCAATTGTAACAATACCTGCGGGTTCCTATACAACGTAACGAATACGATCGGATACTATCGTAATAACGTGAATCTACACACCAGCATCAGCTATGACAACCATTCGAGAACACATGCCGGCCTTTGGATACGTTACAACTACCCAGCCGCGTCGTACGCGTTATGCAGCGCATCTGGTTCCATAGTTACCAAAGAACATCACGACGGATGGTGTTTTGAATGCAACGGGACTAGTTTAACCATCTGCAACTTGGACGTGAATCAAACTGGAAGCTACATGTTCAGAAATGTTTTCGGATTAACACAGCACTAT…	MSRVLWYLGYIHTVLVILVASELTCNSDCNCNNTCGFLYNVTNTIGYYRNNVNLHTSISYDNHSRTHAGLWIRYNYPAASYALCSASGSIVTKEHHDGWCFECNGTSLTICNLDVNQTGSYMFRNVFGLTQHYTVTVVPVPPPPAPKITTVTNCSMIFFNEQLWENSSHSTVATTMLPTTSTTTPTTTTKPPSTTHRTTAGRTATQTYTYASGNSATTWSTNMPKFISKYSKLATFASISAGFFSFALVVFLLVFLYALLNLKKQDQQDSGIPPKSSEKEKCKKKKLRLAGEQVYHLLTNKGSQSTSCAVENSMFS
12663	Cytomegalovirus	mandrillinebeta1	Mandrilline betaherpesvirus 1	KR297253.1	RL11-beta	RL11F	RL11F	-	209874	210500	208	ATGCAATACTTTTGCATAATTTGTTGTATATTACCAATTCCGACGCTTGCATCCCACATAATAGAAACCATACATAACATTTCAGTGACACTATACAGACCAGTCAACTTAATTGACACATACAATCATGACCGCTTTCATTGGTACGAATGGACTACCAATGCCACCTCATGGAAGTGTACAAATGATTTACACGTATGTTATATTTCAGAGGACTCACATATAATGTATCCATTAGATAGTGAATGTCAACCCATTTATTTACAAATAACAAATTGTACAAGAACTAACCTGTATATATCAAATGTAACAACTAAAACCCCATTACAATATACGCTGAACAAAGCTGGTGTAAACCTCGAAGTAGCACAACGACACAATTTTTCCCTTATATTAGTA…	MQYFCIICCILPIPTLASHIIETIHNISVTLYRPVNLIDTYNHDRFHWYEWTTNATSWKCTNDLHVCYISEDSHIMYPLDSECQPIYLQITNCTRTNLYISNVTTKTPLQYTLNKAGVNLEVAQRHNFSLILVYPTTISPETYPHAHTPLHTSPRTPNETIGGQAEARHQPKTASVITPVMVVFGGAALVGIGYMYGRRPPLPPINTL
15236	Cytomegalovirus	mandrillinebeta1	Mandrilline betaherpesvirus 1	KR297253.1	RL11-beta	RL11D2	RL11D2	-	214312	214971	219	ATGTGCACAATTAACAAATCACTGTACGTTGCAAGTTCCATTATGACAATGTTAACCATGAGTATAAACTTGCAAGCATTGAGTAATATTTGTTCAACACTCATACCCACATGTTTGGCACCGAATTTAACGATTGTGTATATCACCAAAAATATAACAACTGTACCTGGAAGTAACCTTACTTTACGAAAACCTGATAACATTTCATTCTTATCACAAACGTGGTACGCTGAAAATCCACAAGATTCACATTGTCCAACAACAGGATTATGTCAGCAACCCCATAACGAAAGCGTAGAAGTTCTTAACGTGACAAACGAATGTCCACAAGCTGAACGTTTTTTATGCGGCAACACAGAATTACATTTATATGAGATATCCAACAGCACAGCCACAACG…	MCTINKSLYVASSIMTMLTMSINLQALSNICSTLIPTCLAPNLTIVYITKNITTVPGSNLTLRKPDNISFLSQTWYAENPQDSHCPTTGLCQQPHNESVEVLNVTNECPQAERFLCGNTELHLYEISNSTATTYILSQHSGTSTIHARNTTYNIIIVAATPPPLVPIAYQHTTTENTKITVSVVICVIIALILMGYLYYRAKMNTRFNTRHREPNYTTV
12927	Cytomegalovirus	mandrillinebeta1	Mandrilline betaherpesvirus 1	KR297253.1	RL11-beta	RL11D1	RL11D1	-	214958	215563	201	ATGCACCATTATCAAAATGTACGTATATGGTTTATACACACCTGTTTAACGGTATTAATCTTCCCGCTCCACTTAATTGGCATATATTCGATAAACTCCAACGTGATAATCAATAAAACTGTTATACTTGGAAATAATGTAACTTTAAAACCACCTGATAATTCCACTTTTATGAACCACGTATATTTTGTTAAACCTCTAAATAACTTCTGTAATGAGCAGCCGCTAAAAAAATTGTGCGATATCACTAGCGACCATGCAGACACATTCTCTCAGCTACAAACATGATGCATGGTAACACATTTTACATGTTTTATAATTGGATTGCGTATACATAATGTACCCATTAACGGACCAACTACATATGTACTCATACAACAAGGTGATTTAAATGGAACC…	MHHYQNVRIWFIHTCLTVLIFPLHLIGIYSINSNVIINKTVILGNNVTLKPPDNSTFMNHVYFVKPLNNFCNEQPLKKLCDITSDHADTFSQLQT*CMVTHFTCFIIGLRIHNVPINGPTTYVLIQQGDLNGTQRNTTYNIHLVASTPPPTTAPQNSASSSVPVIKKHTSTKDTAIIVPIVICAIIITLIARHLYYQHVHN	truncated protein but it has been kept for the analysis
4922	Cytomegalovirus	mandrillinebeta1	Mandrilline betaherpesvirus 1	KR297253.1	RL11-beta	RL11B4	RL11B4	-	215912	216511	199	ATGCTCTTACATATATACACCGAATACCAAAACACCTTCCATGCTTGTTTCGTCTATATTTATTGTATATGTATCATAAAGGCTCGTTCACACACATTATATGCCGAACTTGGTAGTAGTGTAATTTTTTTAGATTTGGAAAATAATAAACAAACAATAAAAAGAGAATGGTATGTCAAACATGCATCTTGTGATACATATTACCAACTATGTATGATAATATACGGGAGCGATAACGAATATACCATTAAACATCTACATAACGAAAATGCAGCAATTACTGGTAATTATACATGTAACGAAACAGCATTGCACATCTACAATATTAGCAACACTAATATAAACACAACATACAAGCTAGTATATACAAATGACAATCAAGATGTAACTACCAAATAT…	MLLHIYTEYQNTFHACFVYIYCICIIKARSHTLYAELGSSVIFLDLENNKQTIKREWYVKHASCDTYYQLCMIIYGSDNEYTIKHLHNENAAITGNYTCNETALHIYNISNTNINTTYKLVYTNDNQDVTTKYYYLILANILTTPILRTQYFNNISFNTHLEPLQSSSSYTVPLTITCMIIVILLGYFSYHHLHKRTTL
12667	Cytomegalovirus	mandrillinebeta1	Mandrilline betaherpesvirus 1	KR297253.1	RL11-beta	RL11B3	RL11B3	-	216514	217050	178	ATGACAGACAAATCACATGCATCATGTTTGACTGTTAGTGATTATGTAACTTTTTGTATATATAATTTAAATAACACAATTTACGTTGAATGGTTTTTTAAGAACGGTTTATGTAATAACGATTTTTGCAAGCTTTGTACGGTAAATTATCAACGAACGAACAATTTAGTAGATAAACATGGCTTGAAATCACAGATATCAAACATTTTTAACCATACCTGCAATCAAACAGCGTTACATATTTACAACATTACCGTACAGAACACAGAAATTACATACAAGTTAGTACAAACAACAAAAAACCATTCAACACATCACAAACATGAAAAATATTACTGTATAAAATCATCCACACATGCGACATCTATACCGAATGTACAAACGTTTACCACTTTATTA…	MTDKSHASCLTVSDYVTFCIYNLNNTIYVEWFFKNGLCNNDFCKLCTVNYQRTNNLVDKHGLKSQISNIFNHTCNQTALHIYNITVQNTEITYKLVQTTKNHSTHHKHEKYYCIKSSTHATSIPNVQTFTTLLSHQHLSHLKSANLGVATPIIITVILGILCTGIGYSFYKFRRREML
4924	Cytomegalovirus	mandrillinebeta1	Mandrilline betaherpesvirus 1	KR297253.1	RL11-beta	RL11B2	RL11B2	-	217205	217867	220	ATGAGAAAGAACGAAAACTATATACTATACTCCATATATACAAGTATTGTATTATGTACAACTGGTTATACGGAGACATCATTTATAAACATTTATACCCACGTTGATAACAACGTAACGTTACAAGATGTTAAATGCCAAAAAATAACTTGTTTAAAAGCAGAATGGTACTATCATCAACAGGGATGTACTACTCTAAAACACTCAAATAACTATTGTAAAGTATGCGAAACAATTTATACAGCAAAATACACCGTTACTGATTACCAACTACCCGAGGACCATAAACAATTTTTAACTTACACATGCAACACGACAGGATTATATTTATATACCGTTAACACAAAAACGCCATCATTATATAAATTAATACACAAAAACAAATCGGGTACAAAAACA…	MRKNENYILYSIYTSIVLCTTGYTETSFINIYTHVDNNVTLQDVKCQKITCLKAEWYYHQQGCTTLKHSNNYCKVCETIYTAKYTVTDYQLPEDHKQFLTYTCNTTGLYLYTVNTKTPSLYKLIHKNKSGTKTTHYFLNITYPKPAKSTKPTQRTKMTTYMINAKPTLNLNKPMVPTFNASFSTLQSSFDTTPIIVTGIFATVFVAFSYLYYYRKRQTVM
4923	Cytomegalovirus	mandrillinebeta1	Mandrilline betaherpesvirus 1	KR297253.1	RL11-beta	RL11B1	RL11B1	-	217905	218609	234	ATGCAAAGGCATAACCGCCGAATGTTTATAACTACAAGTATCATGATAAATGAAGAACGTCCGAGACAATCAAAGCCGAGCCAAACCACGTATTATGTGTACATAATCTTTTTATTAACACTCGGCACTGTCACATCTTCGCATTTAAACGTGATTTCTGCTAAGGTCGGTAATAACGTAACGCTACAAGATTTACCATCACCAGGTGAAAAGCCTTTATCAGAAACATGGTATGTACAAGCCAACTGTTCTACAAATTATGTTTCCGACGCTTCACTCGGTAGCGAATTATGCCACATCATTTACACAAGTAATACTATAACATCGTCAAACACGTGTAAACATTTTCTAAACTACAAATGTGAAAACCATAAACTACATCTGTATAATATGAGTACG…	MQRHNRRMFITTSIMINEERPRQSKPSQTTYYVYIIFLLTLGTVTSSHLNVISAKVGNNVTLQDLPSPGEKPLSETWYVQANCSTNYVSDASLGSELCHIIYTSNTITSSNTCKHFLNYKCENHKLHLYNMSTQTPKSYTLKRMNLLDPQKTIYFYLNITEEICSQLQLTQRSTTHPTSTPHFNNSTIPFNAHPFHFHSSHADTATPIIVTVSLGTVMIGLCYLYYRYRRRPVL
14883	Cytomegalovirus	mandrillinebeta1	Mandrilline betaherpesvirus 1	KR297253.1	RL11-alpha	RL11A	RL11A	-	218872	219639	255	ATGTGTCCGGGACTTTTTTTATTTTTGGAGATTACGGGAATGGTGATGACAGCCATATCCGGTGGGGAGGGGTCAAGGCCACTGAACGTGACGCAAGTGCAGCTGTGCCCGGGCAGCAACGTGACCTTCAACTACACCAGGCCTCAAGGCCACTCGATGTCCTGGCTGTACTCCAACTATTCGAAAATGTCAGAGAAACGGTACAAACACCTGCGACACTACCTTATCTGCACTTTGACAAGCAGCTACACGATGAGCGAAACCCGCAATTCCATGTGCATGAGGTGCGACAACAAATCGCTGACTCTGTGCAACATGAGACCGCAGGATGCCGGACTGTACGAACTGCGCGACCACACCAACAACAGTGCGGTGATGGTGTACAACGTGACGGTGAGA…	MCPGLFLFLEITGMVMTAISGGEGSRPLNVTQVQLCPGSNVTFNYTRPQGHSMSWLYSNYSKMSEKRYKHLRHYLICTLTSSYTMSETRNSMCMRCDNKSLTLCNMRPQDAGLYELRDHTNNSAVMVYNVTVRTLSAPTVRGTTVFRVVYQTHASTPHRGIVKQKLRNGWDSWMVHLSFATVAMTCFALAVILSGCVCARSLRAWSNNYRQLKTTVDKEEHCDVIRVTEDKKIPIDMLESSVVDAKAPATLWLTK
10962	Cytomegalovirus	paninebeta2	Panine betaherpesvirus 2	AF480884.1	RL11-alpha	RL11	RL11	+	7202	7900	232	ATGAAGCGGGACGCCCTCACGCTGAAGTACGTCGTCTCCACGGCGTTCTGCATACTATCATCCGCGAAACCTACCCCAACCACGGACGCACTAGGCCCCCTACGATTACGCGACACCTACACCACCTGCGAAACGAGGAACAGGACCCTGGCCTCGCGGCTCAACACCACAGGTCACTCCGTCTCCTGGGTACGTTACGCCCTGCCCGGCCACAAACCCACGCAAACGATGCCCCTGTGTTCCATCACGGACGCGGCGCACAGCACCACGCGGGACGTGCGAAAAGCCCGTTTCATCTGCACGCGACATTCGATGACGCTGTATAATGTGACGGTGGAAGACATGGGTATGTACGTGCTAACGGACGAATACACCGGTGACGCGGAATCCTTCTACTTC…	MKRDALTLKYVVSTAFCILSSAKPTPTTDALGPLRLRDTYTTCETRNRTLASRLNTTGHSVSWVRYALPGHKPTQTMPLCSITDAAHSTTRDVRKARFICTRHSMTLYNVTVEDMGMYVLTDEYTGDAESFYFFIFSRAVCEAYATRCAFWKYLDNRCQTLKPAGTNPPPNDLRDWWLNISIHCAWIAGLLIIVASLVGFLLRLRRVGVQNAYRRLSNRDTEPLLQFDAYSE
9828	Cytomegalovirus	paninebeta2	Panine betaherpesvirus 2	AF480884.1	RL11-alpha	RL12	RL12	+	7672	9021	449	ATGCCAGACGCTGAAGCCGGCGGGCACGAACCCGCCCCCCAACGATTTAAGGGACTGGTGGTTAAACATCTCGATCCATTGCGCCTGGATCGCCGGACTGCTGATCATTGTGGCTTCGCTAGTGGGATTTTTGCTGAGATTACGGCGTGTCGGGGTGCAGAACGCCTACCGAAGACTATCGAATCGCGATACAGAGCCTCTGTTGCAGTTCGACGCATATTCGGAGTGAGTACAAAGGGACTTAAACTGATACACAGTGTGAAGATCATGTCTGAAACCTGCTCTGTTGCAACTACGTTATTGTTAGTGCTAGCTCTATCACAACTAACTGAAGAAGATAATACCACCAATTCTTCTGTTAACACATCCACAAATGATAGTAATATATCATTCACTACC…	MPDAEAGGHEPAPQRFKGLVVKHLDPLRLDRRTADHCGFASGIFAEITACRGAERLPKTIESRYRASVAVRRIFGVSTKGLKLIHSVKIMSETCSVATTLLLVLALSQLTEEDNTTNSSVNTSTNDSNISFTTTSSPKATSTSPTPSFTPNLTTSTEYLNSTVNSTHTPTLTTTLPTSTTSTHSFQNTTITEYSTTYNLCNTTETVSSNSTESITATSSCNTANTTFDNTTISTAIQTTTTEIVIKAVWTTVHGKESENVTLHVNSTFQNCTRTVWNHPYNITIHKMRKENKPHTLCEASSGHSVKHNHHKLCLQCTPKNLTLFDLMVNHSGKYIAECDDGQNHAQQGFILTVNATHITNYTRVCQPDKDTVTTRPISTHLFNQNYSYQGHYPGASANS…
14729	Cytomegalovirus	paninebeta2	Panine betaherpesvirus 2	AF480884.1	RL11-alpha	RL13	RL13	+	9123	10124	333	ATGGTCGATCACTTCGCGATTACTTGGACGTTGGTGTTCTTAACACTGGCATCAGGAACAGTGACTTCTTCATGTCATACGAGTCACTCCGTAAGCAGTACTACCGTCGCTACTACTAGTTCGACTCCCTCAGTTAATACGACGAACTCTGCCGATACGAGTAACACGTCCACCACAGAAAGCAGTACTACTTCTATAACATCTACATCGAATACAACTTCTACGAGTCTCACTACTGGGACATCTGCCGTTTCTTCCGCCTCAACCACATCAAAACCAACAACGCCATCTACCACTATTCAGAGCACTACCACTACTAAGACCACCACCGTCATCACTAGCACCTCTACAGTACCTGCGAGTCCCACTAACACTACAAAATTTGAATGTGATACCGCA…	MVDHFAITWTLVFLTLASGTVTSSCHTSHSVSSTTVATTSSTPSVNTTNSADTSNTSTTESSTTSITSTSNTTSTSLTTGTSAVSSASTTSKPTTPSTTIQSTTTTKTTTVITSTSTVPASPTNTTKFECDTATTKTWINITAKVGDNVTFPACNTSGKYHTARWTKVVNTKETDLCLFGPDYYSTSPQAGICFKCHWQSMTIYDVTTENAGNYIVRVHGDGNHHYDKGYRLQVTSNHTTGTNRKKCPNDFTSYTPDHDKNKETKTIENEFGMNYDQPTFPMGMHAIWAAVVVIVALLALYMGSRSSVTIVKGGKPRYKKLSNKDPDEYWASP
11616	Cytomegalovirus	paninebeta2	Panine betaherpesvirus 2	AF480884.1	RL11-alpha	UL5	UL5	+	11469	11924	151	ATGTTTCTAGGCTACTCGTACGACTTTATGCGATTCGGCTTCGCTCTATGTCGCGCACCCGGGCATTACCAGACGTCTGTGACTACTCTTGTTCTCCTCACATGTGCTGTTTCGTCTTCCCTCACCGCAAGCACCTCCGCGGCCCGCGGGTCCACTGGCGGGTATCGCAATCTCACCCAACGCGCCAACCTATCGTCGCCCGATACCCCGACTACAAGTACCCTGCCCAGACAGATAGCTGCACCACCGGCTCATTCCTCGTCCGGCCTCTTCGAGCAGTTCTACCACGGTTTGGCCATCCACGCCGCCTGGGTGACTGCCTTCGTCCTCGTGGGGTTCCTGATTTTCTTCGCCAACGTCTTCCATGTGCCACAGACCATCCACGGCTGGTATCGGGAC…	MFLGYSYDFMRFGFALCRAPGHYQTSVTTLVLLTCAVSSSLTASTSAARGSTGGYRNLTQRANLSSPDTPTTSTLPRQIAAPPAHSSSGLFEQFYHGLAIHAAWVTAFVLVGFLIFFANVFHVPQTIHGWYRDLRDHRTLFGRRYQRLVNS
11757	Cytomegalovirus	paninebeta2	Panine betaherpesvirus 2	AF480884.1	RL11-gamma	UL6	UL6	+	12130	12981	283	ATGCCGCCGCCGCGCTCCTTCGGGTGCGGCGGCCTTAATAAAGTGTGGATTTGTAGCTGCCTACTGATCCTGGTCTTGGTGGTTTGCGCGCCGCGGGGTTCTCCTCACTGGAGTCGGGTTCGACGGCAGACCTCACTCTCGCTGCCGAGCTGCAGTCCGGTGAACTGCACGGTCGGTGGAGACGTCTCCCTGAACTCCACCATACCCGTCGCGTGCAACTCCACGGAGTGGGGCCGCTACTATAACAGCAGCTTCTGGGTGCCGTTGTGCCAACTATGGGGCGGTCATATGAGGCTGTCGGGGCAGAATCTGCGTCTATCGCTGACCTGCTCGCGGCAACACCTGACGCTGCATAGTACCTCTGACGGGTATACGGGTACGTACTATCAGGTGGGAAAT…	MPPPRSFGCGGLNKVWICSCLLILVLVVCAPRGSPHWSRVRRQTSLSLPSCSPVNCTVGGDVSLNSTIPVACNSTEWGRYYNSSFWVPLCQLWGGHMRLSGQNLRLSLTCSRQHLTLHSTSDGYTGTYYQVGNNCPHHHEIMKTCFNLTVLAKPTTTAAPTTTSVPTPTLILTTRNTVIVGVSFPANTVLSSTWTTTAGNASVANGMFYRQYQPLSLAQTHRTAPLNATDNAEDVANLVATYASWGLVLLLLATVLVLFDLGLPQTAWRWWRDQGREEQHLLL
10226	Cytomegalovirus	paninebeta2	Panine betaherpesvirus 2	AF480884.1	RL11-delta	UL7	UL7	+	13052	13693	213	ATGGCCGCCGACCCTCATACGACGCTGTCGATGTTGTCTGGTTTATGCAATAAAGCACTCTGGCTCTCCATCTGCCTGCTTATCGTCGCGTTTCTTCTCGCGTCATCATCAACAACGACTATGGTGTACGTCTCAGGACCTCCCGGACGGCCGCTGTCACTGCACGCCAACTTCACCCAGGACGACGACGTACACTGGTACCGCCTGAAAGGGAACGAGACGGTATCGCTGTGTAGCTGTATGGTGGGTGACGGCGTCTTCATAGCCAGATCCAACATGAGCCTGGGCTGCCTGCCGTGGCAACTAATCCTGTTCAACATGACGGTGAACGACGGGGGCCTGTACTACGTGAACGGGACTAATGGAACTACGCGAACGTCTACCACCGTGTGGTTCAAC…	MAADPHTTLSMLSGLCNKALWLSICLLIVAFLLASSSTTTMVYVSGPPGRPLSLHANFTQDDDVHWYRLKGNETVSLCSCMVGDGVFIARSNMSLGCLPWQLILFNMTVNDGGLYYVNGTNGTTRTSTTVWFNVTIGLQFAPKTTKPPKKTTNKRAKLSERTGMSLFRYARDLDSVRRKDDDNNIHLGLVGAGLFVALVIVCLMGWLKILCTH
10239	Cytomegalovirus	paninebeta2	Panine betaherpesvirus 2	AF480884.1	RL11-delta	UL8	UL8	+	13799	14305	168	ATGAATGTGACCGGTCAACCCCCCTCTTCCCCTCCGTTTCCGGGGCCGTCGGAAAGCACCTGGAATGTGACGACCGGAGGGGAGGATGGGGGTGAACGTTCTGTCACGACCACGACCGTAGCGGTCTCGACGAGACCGACGACCTTGAGCGGTAAGACAAATGCCAGTACGAGCACGGCGACAAGTACCGCGCCCGTGACTACGACGAGGACGACTACGAGAGTACGGACAACGCGTACAAATAGCACGAGCGGTGTAACCACGAGGACGACGACGACTACGGTCCGTCCGCAGCCGGATTGCTTGCTCAGAACACAGCTATCGTACCACCACACCGTACAAGCGCAACCTCAGAAGATCGCCGTTCACTACACTTGGCTGATACTGCTGATCTTATTT…	MNVTGQPPSSPPFPGPSESTWNVTTGGEDGGERSVTTTTVAVSTRPTTLSGKTNASTSTATSTAPVTTTRTTTRVRTTRTNSTSGVTTRTTTTTVRPQPDCLLRTQLSYHHTVQAQPQKIAVHYTWLILLILFIVLVILFCLRIPQKLYDKWRNRRRYGQVYVVDTEL
10321	Cytomegalovirus	paninebeta2	Panine betaherpesvirus 2	AF480884.1	RL11-delta	UL9	UL9	+	14327	14860	177	ATGTTTTATACCTTTTCTGTATTAACTTATGTGTGTAATAAATTGCACGAAGTACCACGAGAGGTAGAATGTAATAAGGTTACGGGATACATCGGTCAAAATGTTAGTCTAAAGTCCATTACCCATGTCTGGAGCAACTCCACGTGGTCTGTACATACGGTATCTAGCCTGTATATGATGTGTGAACGGGAATCTAATGATGCCCCTTTTAATTTTTACAATGTCACCGATATTCAATTTAACTGTACAGAAGAAGAGTTACTGCTTCTGGAGCTTACGACGCAATATACCGCGGTGTACTACTATAGAGGATACGATACAGTACCACGGCCTTGTATGCTATATAGCACATGCTACAATGTCACTGTGAAAAACCGTACCTATGAAGCGGAAAAACAT…	MFYTFSVLTYVCNKLHEVPREVECNKVTGYIGQNVSLKSITHVWSNSTWSVHTVSSLYMMCERESNDAPFNFYNVTDIQFNCTEEELLLLELTTQYTAVYYYRGYDTVPRPCMLYSTCYNVTVKNRTYEAEKHTFASSIWIPPVAVVTLIILLSVIKIPQRIWEEWMQYRYRDTVYT
12272	Cytomegalovirus	paninebeta2	Panine betaherpesvirus 2	AF480884.1	RL11-delta	UL10	UL10	+	14959	15657	232	ATGCCGTTCGGCAGTTACATAGTCAATTGTGGCTTTTTGACCTGGTTCGTCTTGAGTGCTGTGTTCAAGTATGAATTTTCCGAAGCCTGTGAAGAACATACAACGTACGAAACACATCCTCTATTGCTTGGTGGTAAACCATTACTCGGCGCGCATCAAACAGCCTACTGGTATAAACATAAATGTGATTCGATGACGTCTAGTAACGACAAATTGACTCCACTTTGTTACTATCCGCCACGAAATTCCAAGGGAAAGTTAGACGAATCGGCGGAAAATACCTTCATTAATTACTTATGTTCTAACAGCACACTTATAATCGCTAGGCTGAATCTCACGGATGCTGGAGAATATTGCAGAAAAAAGAATTCCACGAGACACGATTCATGGCCCACGATG…	MPFGSYIVNCGFLTWFVLSAVFKYEFSEACEEHTTYETHPLLLGGKPLLGAHQTAYWYKHKCDSMTSSNDKLTPLCYYPPRNSKGKLDESAENTFINYLCSNSTLIIARLNLTDAGEYCRKKNSTRHDSWPTMSCYRVIVRPITKTTSKKPESGPTRVKRTTYDNYSVTLLEEPLLFQTHRSTQNAHIAWLFIAVVIIVVIILFFFKIPQKLFDKWKLHKSYAKTGHFSAFH
13703	Cytomegalovirus	paninebeta2	Panine betaherpesvirus 2	AF480884.1	RL11-delta	UL11	UL11	+	15758	16468	236	ATGTGCCATCGGCGCCTGGAATGGTTCTGCAAAACGTCGTTCTACGCGGCGATGATATGCGTCTTCGTAACAAGCACGGATCTCCAGAACGCGTGTGTAGAAGAAAAAGCCCGACAAGGCAGTAATGTGACTTTTGATGCGATACGATATTCCGGTAAGAACCAGTCCACGTACTGGTTTAGAGGCTCGCGGTACAATGCTGATATGATGTGTAACTTCACGGGTAACTTGACAGTACATTCTACAGAAATACGCCTAAACTATACCTGTCAGAGAAATTTTAGTCTCACGCTCATTAACGTTACGAGCGAGTATAGTAACAAGTACTATACCAGAACGACAGTACGTTCCACTAGTACTAATTCGTGGAGTTTTGACACATGTTTTAAACTTACGGTT…	MCHRRLEWFCKTSFYAAMICVFVTSTDLQNACVEEKARQGSNVTFDAIRYSGKNQSTYWFRGSRYNADMMCNFTGNLTVHSTEIRLNYTCQRNFSLTLINVTSEYSNKYYTRTTVRSTSTNSWSFDTCFKLTVTIVKPPKPKRTTTLKRPQEPVTKPKTTYVDRYYDGFGATIAVSPGIVSSQRQSATTISIWICLISIVVIVVILFYFRIPQKLLLPFMCPRPKDETLMIPQTEL
16313	Cytomegalovirus	papiinebeta4	Papiine betaherpesvirus 4	KR351281.1	RL11-alpha	RL11T	RL11T	+	45526	46743	405	ATGCAGTTCAGGATAAGCTACATTATAGCAGATACCACCATTTACATTTTCATCGCCATCCTGTCTCGCTCAGCTGCAAATACAACTCCATTATCGAATACATCTTCAACAACTGCGGCACCTAATACTACCAGCGTAACCACCTCTACTTCGCTGACTACAGCTACAACCACATCTACAACCACGAATGTAACATCTGCTCCATCCACGGTTTCGTCCACTACCAACACGACTACAACTGCAACGTTAACAGCTAGCCAAAATGTTTCCTCACAACCCACAACTGTTACGTCTACAGAACCAACAAGTAATCAATCTAGTGTTGTCAGTTCCAGCTCAACTACAATTTCAGCAACTGTATCACGTACGTCTTCGAATGGTAATGCATCTACCACAACT…	MQFRISYIIADTTIYIFIAILSRSAANTTPLSNTSSTTAAPNTTSVTTSTSLTTATTTSTTTNVTSAPSTVSSTTNTTTTATLTASQNVSSQPTTVTSTEPTSNQSSVVSSSSTTISATVSRTSSNGNASTTTTSTVSISGSSPNVSLSTVVSTTLNSSQHTSFNTTITTTMPPNTTNITSTKQTSTTPNVTTGFTIKYVNATVCGTVNLTASLYNKSTHGHHTVWLLINNNSTPRDHQLCRSSSSHTTKHHWKDLCYNCSHNTLTLYNVTLNDSRRYVLKVEGSDNTNPQPEAFELTVTNGNDTNCQNNTPSFCTFTTSTPPTQSSKTDQFMTVAASTGTHAVWALALVLTVVAALIFGQGKVKRSLYTRHRSDDREQLIVRYYPEGRRLTSANDDSS…
16241	Cytomegalovirus	papiinebeta4	Papiine betaherpesvirus 4	KR351281.1	RL11-delta	RL11S	RL11S	-	203403	204854	483	ATGACCACACAACAACCGTGCACAAGAGTTGGGTTCTGGAGGCTGTTATTAATTATCTGTTTAGCCTTTGTTATTCATCTCTATTGCACAACCACTAATATATTAGTTACTGTTAAGACAGGAGATAATGTAACCTTAAATGCTAGTTTACAACTTACCAATGGAATTGGATATTGGTATGTAAATAAGACTATTCTTTGTGGCTGCACTCGTAACAACGCAGAATCCACAAGACGTCCCAACCTGCAATTTCAATGCCATAAGAATTGTTCGCTCACTTTACTTAACGTAACCAGCCACAGCGCTGGAAATTACTGTTTAATGGCTCAACCTCAAAACGAAAAACCAAAAGATCAATTGTGTTACAACGTAACGGTTATACCGGCTGGTTTTGACGGA…	MTTQQPCTRVGFWRLLLIICLAFVIHLYCTTTNILVTVKTGDNVTLNASLQLTNGIGYWYVNKTILCGCTRNNAESTRRPNLQFQCHKNCSLTLLNVTSHSAGNYCLMAQPQNEKPKDQLCYNVTVIPAGFDGHVLLLQLPSSSTGQSSTSTTTSTTSQAPTTDLETTAHTTTQPLTTNLSTHPPTTPIITANTHTTPTTTQTVTTNTPTYPTTTEMTTTTTTRATKKRKNKKTKQTSTTNTPTTSPYTTTAPYTTTPLQTTLTTAATTKAPSMLTSTVTTCAHTTEFPTTRLTTTETITTPLTTTTHPTTTTPLTTTTHPTTTTHPTTTTPLTTTTHPTTTTSPTTLPTTVLTTTVTTTIPTTMKSTTTTLTTTTTTRRHTTLTSTSTTSTTLATSTP…
16149	Cytomegalovirus	papiinebeta4	Papiine betaherpesvirus 4	KR351281.1	RL11-gamma	RL11R	RL11R	-	204919	205554	211	ATGTGGATTCGCATGTTTAATGGGCATTTATTTTTGTATTTCATTAACGGATACACTCAACAAACATTACAATGTAAAAACACATCCACCATTAACGTTACTGCCCACGAAAACGTAACTATTCATGGTACCGCGACATTATACGATTGTTTAACGGCATGGTACCAAAGCCATGGTGGAACCCAACCACTTTGTCAATACAACGCAACCCATGCCTTCAAAACCTCAAAATCATACACGAATATACATTATAATTGTAGTACATGCTCACTAATTATATTCGATGTAGATCAATCTGCATCGGGAATGTATTATACGTACGGTTTACTTTATAAGGAATATATATGTATTCAAGAGAAAATATGCTACAAATTGAACGTAATATCAACAGATCCAAGT…	MWIRMFNGHLFLYFINGYTQQTLQCKNTSTINVTAHENVTIHGTATLYDCLTAWYQSHGGTQPLCQYNATHAFKTSKSYTNIHYNCSTCSLIIFDVDQSASGMYYTYGLLYKEYICIQEKICYKLNVISTDPSTTSTSLPLTTGLDTFQTHTSPSTTTWFTLSSLAVLATLAYLVKTVYHYWTHGHYYVPQIWRRTPNEQQTYRNTVTESS
16053	Cytomegalovirus	papiinebeta4	Papiine betaherpesvirus 4	KR351281.1	RL11-delta	RL11Q	RL11Q	-	205567	206193	208	ATGAAGTATAAATGGACCTCTGCACTGATTATAACCACCCTAACCCACATGTATGTTGCTCTGGAATGCACTGAGACTGAGTCAATAACAGTTAGTACGGGAGAAGATGTAACATTAGGAAAGTCGCACCATCGCGGGCATCACATGTCCTGGTTTAAACCACCATGCAAAGGCGAAGAAGATGTCCTATGTCGTGTAACGTCTAGCCAAGAAGAAATGTTCCTCGCAAATAAATCGGTATCATTTCTATGTCAAGATAAATCTAACATGTTAAATCTTAGACATATGACACCCAATGGTTCTGGAACGTACTGTAAAAACGTTACACGCACAGTCAATGGCAAGATCAACATCACTTACATCTGCTACAATGTGACGGTTGCCAATAAAGTAACACCC…	MKYKWTSALIITTLTHMYVALECTETESITVSTGEDVTLGKSHHRGHHMSWFKPPCKGEEDVLCRVTSSQEEMFLANKSVSFLCQDKSNMLNLRHMTPNGSGTYCKNVTRTVNGKINITYICYNVTVANKVTPTSFISTSQLTTTLPKETNATIPNTVLRYTGNNDNHLQARYNYIASMIELALFLFVIAIAILFCLKLSDRFWLYIY
14252	Cytomegalovirus	papiinebeta4	Papiine betaherpesvirus 4	KR351281.1	RL11-delta	RL11P	RL11P	-	206196	206966	256	ATGCCTCCAACAACTTGTTACCTGTTCACCTGTGCGTTATTTGTATTTGTGTATGTACCATGGTTCAGTATATCCTTTATGGTTGTCAACAAACCCCCATTTTGCATGCCAATGTGTTCACAATGCACACATGTTATAACTCATGAAGGTGAAACAGTAACTCTAAACTCTTCATACTACAGTCCGAGCAACGGAGTCGCTCGATGGTACCTCGGGGACAGTGATATGTGCAACATGAAGCTTGGTACAATGACTCGTAATTTTTCCGAATTGATTCACAGATGTATTAATAGCAGCTTAATTATAGAAAACATTACTCATAGCTTATATCTAGCCGAATATCATACACTACGAGGAGGAGCGCACCGAAACCACAAATATAACGTCACCGTTATACCC…	MPPTTCYLFTCALFVFVYVPWFSISFMVVNKPPFCMPMCSQCTHVITHEGETVTLNSSYYSPSNGVARWYLGDSDMCNMKLGTMTRNFSELIHRCINSSLIIENITHSLYLAEYHTLRGGAHRNHKYNVTVIPRHVNMSQAPLLDECANYQCERKRYPQKCKPTHKPPARRQHNVKTPTTNKQNVKTTTTITTSSSAPKPVDVAENKTVLGHLISEEFQAEHLTWGGAVLALLALSIWAFRYWLKKSKKNYRREYF
14127	Cytomegalovirus	papiinebeta4	Papiine betaherpesvirus 4	KR351281.1	RL11-delta	RL11O	RL11O	-	207136	207831	231	ATGATCCTCACAACAAGAACATGGAACCACATTTCGTACGCTTGCTTCACATTTGTACTCTTATGGACTGTTTGCAACGCAGGTGCATCACGTGTAACATGCAACAACACAAAAACGTACACAGGACAGGTTGGGAGCAATATTACCCTTACAACATCACCTCTAAATGGTAAAGGTTTTTTGTACTGGTATCAGTACCCTTGCGGTAGTAACAAAAGACTATGCGATTATTCAGGTTACAATGGTAGAACCGATATGGTAAATAACACCAAACTAAAATTTGCTTGTATAAGGAACGGTTCACAATTAGTCTTGCTCAATGTAAATGCTAGTTATTCGGGACAATATTGTAGTGCACTGTTGACATCTGGCAATACTCCTTATAACTGTCATAATGTA…	MILTTRTWNHISYACFTFVLLWTVCNAGASRVTCNNTKTYTGQVGSNITLTTSPLNGKGFLYWYQYPCGSNKRLCDYSGYNGRTDMVNNTKLKFACIRNGSQLVLLNVNASYSGQYCSALLTSGNTPYNCHNVTVTLSSPPTPPPLRKPQRSTANSYTSTTSGVQLQIPSNAPYTGNNGTRNPEAQQQDATHIAGVVIVLVVIILIIILFFLKVPQKFWNKYKVTKTTDAL
15983	Cytomegalovirus	papiinebeta4	Papiine betaherpesvirus 4	KR351281.1	RL11-delta	RL11N	RL11N	-	207910	208272	120	ATGAATTTAGAAAATTCAACATGTATCATCTGGGTTGTTTGCACAATCATCATGTGTATCCACAACACGATAGGTAGAAATCAGTCTGAAAGCAACAGTACAGAACCTGTCTCCGGTGACATGAGAGTTCGCACTGAAGCCAATTATATAGTAACAGGCGGTGTACAACCATCACCCCACCGATTATCGCATACAAACACACGGACTCTAGTTTTTGAACAAAAAGAAGAGGACGGTGCACACATAGTTGGAGTTGTTGTATTCGTAACTGTTTTTATTATCATCGTTATACTGCTGTTCTTTAGGATACCTCAGCGGATTTTCGACAGCTATCAGAGAATCAGGCTCACGTCGCCATAC	MNLENSTCIIWVVCTIIMCIHNTIGRNQSESNSTEPVSGDMRVRTEANYIVTGGVQPSPHRLSHTNTRTLVFEQKEEDGAHIVGVVVFVTVFIIIVILLFFRIPQRIFDSYQRIRLTSPY
15964	Cytomegalovirus	papiinebeta4	Papiine betaherpesvirus 4	KR351281.1	RL11-delta	RL11M	RL11M	-	208277	209005	242	ATGGTGTTGCCGTCTACCTCGACAACACAAGTATCGTTAATCTGTATGATGTTTGTATTTGTAAGCATACATCGCAATGTGTTCACAGCAAAACCTTTAGAATGCCAACCCGTTAACGGCACCGCAGGACGCAACGTTATCATGAGTCCTCCATCATTCAATTACCACATCACCTACGTTTACTGGTATCGAGGATCAGGCAAGGCTCGAAAAGAATTATGTCGATACGTTCCTCAACAAACACAAGCTAACGCCAGAATAAAATTTTCATGCTTGAGCAACTATAGTTTATTATTAATCAATGTGACAGCACATATGTACAATGGAAATTATACCGTTAAACTAGATTTGGGATCAGGACAGTTATCAGAAACGTGTTACAAATTAACTGTGAGAAGC…	MVLPSTSTTQVSLICMMFVFVSIHRNVFTAKPLECQPVNGTAGRNVIMSPPSFNYHITYVYWYRGSGKARKELCRYVPQQTQANARIKFSCLSNYSLLLINVTAHMYNGNYTVKLDLGSGQLSETCYKLTVRSGVTKVPTTTRKTTTTVTTATTTEQTTYTTQYPTITLPSETALLIALFENQTSYAQTQNHSAMHAMWILLLVIIIVLLCFFCMRLKNKHKPCSTVLTPMVQSPEPPDRYF
15815	Cytomegalovirus	papiinebeta4	Papiine betaherpesvirus 4	KR351281.1	RL11-delta	RL11K	RL11K	-	208966	209664	232	ATGTTAAGATTTTTATTAAACATGTGTCAACGACTTTTGACATTGGTGTTTATTGTTTCTTTACCGCTAATTAACGCAATTTGTGTAAATGTCAGCAATGGTAAAGAACCATGTGAATACAAAGACTATACTCCCACTTGCCTGCTACACTGCAATCGTACAATAGCCACAACAGGACAAAACGTAACTCTCGGCGTAACAATTAGCGCTAACAGCTATGTTTTCTGGGAACGAACAGTGAAGAACGAAACGATAATGCTTTGTCAGTTTGGCGACGACTTTACATTATGCGGATTCCGGCATAAAATTCAATATAAATGTTTATGTAACTACTCTTTACTGCTCATTAACGTGACTACAGAAAATAATGGCCCATACTGCATGTCATATATTGAACAC…	MLRFLLNMCQRLLTLVFIVSLPLINAICVNVSNGKEPCEYKDYTPTCLLHCNRTIATTGQNVTLGVTISANSYVFWERTVKNETIMLCQFGDDFTLCGFRHKIQYKCLCNYSLLLINVTTENNGPYCMSYIEHNNYVELCYNLTVLPFPAPRTTTRRPSKSLTSTTTTRSTLTSTTTRISMDPLGFNGIPLNHTFEAQRATASHMFWLFLLLLILLIVMLWCCRLPRQHKYR
15606	Cytomegalovirus	papiinebeta4	Papiine betaherpesvirus 4	KR351281.1	RL11-gamma	RL11J	RL11J	-	209675	210307	210	ATGTTCACATTCACTTTTTTAATTGCTTCGACTCAATACTCTCACAGCTCTTTCTACATGCCCACATGCACACTAAAAACGTGCTGCGTTGGCGATGAGGTTGTCCTGGAATCCCATATTCCAGTAACATGCGACACGATTGCGTGGTATCGGTATAAAAACTATAGTGATAGATTACTATGTCGGTTTATGGGAGCATATGTTACCATTAATTCTGGAGAACGAATTTCTAGTACGTGTTCGCGGCAATCATTTATATTTCATAATATCCAACTACCATCGACGGGAACTTATTACACCGTAGGCAACGCCTGTAACGATCATCCCACAATGTCCGCCTGTTACAACGTGACGGTTCACTCAAAATCAACAACTCCACAGAGTTTAAAATTAACTTCG…	MFTFTFLIASTQYSHSSFYMPTCTLKTCCVGDEVVLESHIPVTCDTIAWYRYKNYSDRLLCRFMGAYVTINSGERISSTCSRQSFIFHNIQLPSTGTYYTVGNACNDHPTMSACYNVTVHSKSTTPQSLKLTSVMAPMIQRYTGNNTQISQQYTDNNTQIDRTLDVHGAWGLVIVAVLMLWVAIEFRLPQKMLRHFDTRFRASTRSAQTV
15508	Cytomegalovirus	papiinebeta4	Papiine betaherpesvirus 4	KR351281.1	RL11-gamma	RL11H	RL11H	-	210433	211323	296	ATGGAATACACAAACATGAAATCACACCGAGCTCCGAGACTCAGGCTGGCCCTTTACTTATTTTGGATACCTCTCAGCGGTCCCGTCGTAAGCGGAGCAGCGGCCGATCCGAGCGTGAACACAACCGAGGCAACACAGACGAATACGACTAACGCCAGCGTTCAAACCACCACACTGCCTCCGTGGCCTGTGGAGGTTCAAAGCCAATACTCACTGTGGTCAGAAAATACGGATTGTTACTGCGGAGCATTAACGACGTCGGTCGGATCCACCGTCACATTAAATGGAACGGAACCGAGTAACGAGACTTACACGGCGTGGTTTTTCGCACACAGATGGAGCGACCTACTATGTGCACACTGGGAAGATGGTACCGGTGACAGCATGTATCGTGAATAC…	MEYTNMKSHRAPRLRLALYLFWIPLSGPVVSGAAADPSVNTTEATQTNTTNASVQTTTLPPWPVEVQSQYSLWSENTDCYCGALTTSVGSTVTLNGTEPSNETYTAWFFAHRWSDLLCAHWEDGTGDSMYREYLHYNCTAEQITLLNVSMGNSGVYYNRRGPSRKIMNYTYMCYNLTVSENATNATDPPVITTTRCGPPPWKLMKYEYDLETITDNPTYAVISLDDMIRSRSHVRKGFVLEQTARVMIQYSWFCGILFGAMLTILMVLRVPQKLCYLCLYAKPWIRGYKKLNGYDY
15288	Cytomegalovirus	papiinebeta4	Papiine betaherpesvirus 4	KR351281.1	RL11-alpha	RL11G	RL11G	-	211668	212615	315	ATGTTACGGAGTTTATGGTACTTTGGGTACATGCAAACGGTTCTGGCGGTTTTAGCGAACAGCGAGCCAACATGTAACTTGGACTGCAACTGTAACAGCACCTGCGGATTCCTCTATAACGTGACTAATGCGGTCGGGTACTATCAGAATAACGTGACTTTGCATACGAGCATCAGTCACAGCAACCACTCTAACATGCATGTGGGTATGTGGATACGTTACAACTTTCCAGCACAGTCGTACGCATTATGCAGCGTATCTGGTTACAAAGTCGCCAAGGAGCATCACGACGGATGGTGTTTTGAGTGCAACGAGACCAGTTTAACTCTCTGCGACTTGGATACAAATCAGACTGGAAGTTACATTTTTAAAAATCTCGTTGGATTGACACAACACTAC…	MLRSLWYFGYMQTVLAVLANSEPTCNLDCNCNSTCGFLYNVTNAVGYYQNNVTLHTSISHSNHSNMHVGMWIRYNFPAQSYALCSVSGYKVAKEHHDGWCFECNETSLTLCDLDTNQTGSYIFKNLVGLTQHYTVTVVPVPRPPAPKITTITNCSVIFFNEYLWKNASLSYVTTVPPTTTTTTTTTTKPTSTTHRTTAGRTITQTTHTTTPGSSATTWSTNMPKYISKYSKLATFASVSAGLFSFALVVFLLVFLFALFNLKKQGETEASGPPKKSSVKDSCKKKKGRPGEPIYHLITENIQTSTSCVVEKSMFS
12673	Cytomegalovirus	papiinebeta4	Papiine betaherpesvirus 4	KR351281.1	RL11-beta	RL11F	RL11F	-	212803	213420	205	ATGGTTTACAATGCGATGTGTATCATTTATCATACGTTAACACTTCCAACATTTTACTCATATATGATACAAAACACTGTACAGAATATTTCAGTTAAACTATACGACCCAGCTAAATTAACTAATCCAGATAACCATGAAACGTTTCACTGGTACGAATGGACCGCAAATGCCACTTCATTAAATTGTCAAACCAGTGTGTATATATGTTACATTGCAAGCGAAGACGTTCTAATGCATGAATTGAATGAATGTAAAACCATTTATCTGCAAATAACAAGTTGTACGAAAACACACTTGCACATCGGAAACGTAACCACTCAAACCCCATTGCAATATACGCTGAATAAAGGTATTAATTCCGACATCGCAAAACAACATAATTTTTCCTTACACATA…	MVYNAMCIIYHTLTLPTFYSYMIQNTVQNISVKLYDPAKLTNPDNHETFHWYEWTANATSLNCQTSVYICYIASEDVLMHELNECKTIYLQITSCTKTHLHIGNVTTQTPLQYTLNKGINSDIAKQHNFSLHIVYPTTPPSTQTSLHTSTRISHATGTAHAEARRQSETTNNVVTPVMVFFGGAALMGIGYLYGRKPKIPFLNAF
15238	Cytomegalovirus	papiinebeta4	Papiine betaherpesvirus 4	KR351281.1	RL11-beta	RL11D3	RL11D3	-	216268	217182	304	ATGCATGGTAGAAAATTATGCATGTATTGGCGCTGGATTGCATATATACAATATACCCAATTATGGACCAACTACATATTTACTTATGCAACAGAGTGGTCCAAACGAAATACAAAGAAACACAACCTACCACATACATGTAATTTCATCCACCACCCACCGCACCAAAATCAACCAACATCTTCAACATCGTTGGTACCAGTTGCCGAAAAATACAGCAATAACAAAGATACAACCATTATTGTTCCAGTTACCATTTGCTTTATTATTGTACTAATAGCGGGCTGCCTGTATTACCGACATACACACAAACCATTCACGCCACTGACTCTAAATTTATGTTTCACACTAATAACGCTACATACATGCTTGGCGTCTAACCTAACGGTTACCGACATT…	MHGRKLCMYWRWIAYIQYTQLWTNYIFTYATEWSKRNTKKHNLPHTCNFIHHPPHQNQPTSSTSLVPVAEKYSNNKDTTIIVPVTICFIIVLIAGCLYYRHTHKPFTPLTLNLCFTLITLHTCLASNLTVTDITKNITTTFGSNVTLLTPDNISFELQTWYAENPRNQNCSITDLCITYSDDSVEYIMKDTYSPYKDYTCNETGLSLYNISNRTAITYILSQCNGSGNIYMRNITYKVIIVALTHLSLVPIAEKYTNTKDATIIAPVIPCVIVALMMAGYLYYRARIKIRSDHEYKEPQYAKVD
15240	Cytomegalovirus	papiinebeta4	Papiine betaherpesvirus 4	KR351281.1	RL11-beta	RL11D2	RL11D2	-	216906	217523	205	ATGCTCTTCCATGAAATGTATACACGCATATACAATATGCATTTCGCTCACAATAATCAAAATGTAAGTCTACAGTCTAAGTACATTTGTTTCATTGTGTCAGTTTTTCCGCTCCACCTAATTCACATGCATTCAATCAATAGCTACAACAGGATAATTAATAAAACGGTTACAGTTGGAAGTAACGTAACCTTACAACCACCTGATAATTTAAGTTTTCTATCACAAGGATATTACGTTAAACCTCTACAAGGTGGCGCATGTGATGTTACACTAAAACAGTTATGTAGTAGTACAAAGCCACATAAAAACGCAAGGAAAATTTATAATTTGCCATCAGGATGCATGGTAGAAAATTATGCATGTATTGGCGCTGGATTGCATATATACAATATACCC…	MLFHEMYTRIYNMHFAHNNQNVSLQSKYICFIVSVFPLHLIHMHSINSYNRIINKTVTVGSNVTLQPPDNLSFLSQGYYVKPLQGGACDVTLKQLCSSTKPHKNARKIYNLPSGCMVENYACIGAGLHIYNIPNYGPTTYLLMQQSGPNEIQRNTTYHIHVISSTTHRTKINQHLQHRWYQLPKNTAITKIQPLLFQLPFALLLY
15239	Cytomegalovirus	papiinebeta4	Papiine betaherpesvirus 4	KR351281.1	RL11-beta	RL11D1	RL11D1	-	217638	218210	190	ATGCTCATAAGAGGGCAATCCCGCAAAACTACTTCAAAGGACACGAATATATGTAAATACAAATTACATTGTGCTACCAATTCTATCCTACTGACACCCCTAACGCAATCAGCATACATGTTACTGCAAAGCTTATGCAAAATACATTTAACAATATTACTACTAACATGTCTTGCGTCACAACAAACGGCTATCTATATTACAAAAAATATAACGGCTGTATACGGAAGCAATGTTAGTTTGCCAAAGCCTGATAATATTTCATTTCTATTACAAGTATGGTTTGCTGTAACGCAATACCCAAATTGTTTAACAACAAGGCTGTGTGAGGAAACCCAAGGCAACGGCGTACAACGTATATTAAAACCGAAATGTGCAGATATAGAATATACATGCAAT…	MLIRGQSRKTTSKDTNICKYKLHCATNSILLTPLTQSAYMLLQSLCKIHLTILLLTCLASQQTAIYITKNITAVYGSNVSLPKPDNISFLLQVWFAVTQYPNCLTTRLCEETQGNGVQRILKPKCADIEYTCNKTALNIYNISTQKPTTYILTQQSSTDYTIQRRNTTYNIQIVFPTSPPPCTLYHLIAL
8073	Cytomegalovirus	papiinebeta4	Papiine betaherpesvirus 4	KR351281.1	RL11-beta	RL11B5	RL11C	-	218315	218806	163	ATGATATCCATACTAACTTACATACTTATGTATATATATTTATATCAAAGTATAAGCAAACTAGAAGCCTCATCACGCACCTATTCTATTGAAGCTGGTGATAACATAACTTTCGTAGATAAAACCCACTCAGACCAATTTACATTAGGCATATGGTTTTTTAATATTACAAAACCATCCCCCTGTTACTCTACAATTTCTAATAACGCAATGTTAAGCAAACTATGCGAAATATACTATCATAACCATAATTATTCCGTTCAGACACTAGACTTGCACGAATCTTGTAAGCCATACTTTAGTCACACTTGTAACAAAACATTCTTGCATTTGTATAATATAAGTGCACATGCACCCACAACATACTGGTTGCAAAAATTTGGTGGACGAGAAAAAACA…	MISILTYILMYIYLYQSISKLEASSRTYSIEAGDNITFVDKTHSDQFTLGIWFFNITKPSPCYSTISNNAMLSKLCEIYYHNHNYSVQTLDLHESCKPYFSHTCNKTFLHLYNISAHAPTTYWLQKFGGREKTKHFITLTLHQKHPQYSQHSQNILSPPHWTV
4927	Cytomegalovirus	papiinebeta4	Papiine betaherpesvirus 4	KR351281.1	RL11-beta	RL11B4	RL11B4	-	218811	219395	194	ATGAAAACACATGTTGTATGGTTGTTCATAATATCTTTATTTTATATTATGAACTACATGAACGGTTCGTCACATACATTGTATGCTACAATTGGCGGTAGCGCTACTTTTGTGGGTTTGAACGGTAGAACAACGGTAACAAAAACATGGTATATCAATAACGGATCTTACAACCAATCTCACCAACTATGTACCATAACATACGGAGGCGGATGTACAATTAAACATACTTTCAACGACAATACAGCAAAAACTGGTAACTATACATGTAACGAGACAGCATTACACATTTACAATATTACCAACATTGCTAGAAATATAACATACAAACTAGTAGAAACGGATGAGGAAGAACAATCAACTACCATATACTACTATCTTATAGTATTTGGTGAAAGT…	MKTHVVWLFIISLFYIMNYMNGSSHTLYATIGGSATFVGLNGRTTVTKTWYINNGSYNQSHQLCTITYGGGCTIKHTFNDNTAKTGNYTCNETALHIYNITNIARNITYKLVETDEEEQSTTIYYYLIVFGESVLTTPISGTQYLNNISLHSHLEPLQADSSSYTVALTVICMLGIILVICYLYYCHLHKRRTL
12676	Cytomegalovirus	papiinebeta4	Papiine betaherpesvirus 4	KR351281.1	RL11-beta	RL11B3	RL11B3	-	219421	220005	194	ATGCCCCCCCCCCACCGAAAACAAGCACTGGACACCACTATTCTGGTTACATGGTATCTATTTCATATTACAGAAGCTTCACAGCATGTTCGTAATGGTGATTGTGTAACACTCTTTACACATGTAACAAATAATACAGCTACAACAACATGGTATTTTCAAAACGGTCTATGTAGCAAAAATTTTTGCGCGCTTTGTAACGTAAATCATAGAAGTAAACCGGACTCCATCAAAACATATGACCTAAAAGAAACCGTGAAAGACATTTTTAACCACACATGCAACAGAACGGCGTTGCATATATACAATCTTACCATGTATGATGTGACACTTACATACAAATTAGTAACGACAACGCGTAACAAATCCAAACATGAAACATATTACTATATAAAACCA…	MPPPHRKQALDTTILVTWYLFHITEASQHVRNGDCVTLFTHVTNNTATTTWYFQNGLCSKNFCALCNVNHRSKPDSIKTYDLKETVKDIFNHTCNRTALHIYNLTMYDVTLTYKLVTTTRNKSKHETYYYIKPLHTTFLPHMQTSTTSLSHEHFSHLQSTDLSVTTPIIVTVTLGIILTAIGYSLYSRKRRRML
2782	Cytomegalovirus	papiinebeta4	Papiine betaherpesvirus 4	KR351281.1	RL11-beta	RL11B2	RL11B2	-	220069	220737	222	ATGATAAAGAAGCATATACTGCATTTCACATCTACAATAATTTTATTATTATGTAAAACTGGTTACAGCGACACATCATTTACAAACATTTATGCTCATGTCGGTGACAATGTAACATTACCAGATGTACAATGCCAATATAACAATTGTTTTAAAGGAGAATGGTATTATGTTCAGTATACCTGTCCTACAAAACACTCTAAAAACGGATATTGTAGATTGTGCCAAACAATTTACCCAATGAAACACACCACCACCACCCACCGACTACAGGATAACGAGGGGCAACCAATGAGTTATACATGCAACACGACAGGATTACATTTATACCACGTTACCACATACACACCATCATTATATAGATTAATACATGAAGATTACAACGATAAAGAGACAACA…	MIKKHILHFTSTIILLLCKTGYSDTSFTNIYAHVGDNVTLPDVQCQYNNCFKGEWYYVQYTCPTKHSKNGYCRLCQTIYPMKHTTTTHRLQDNEGQPMSYTCNTTGLHLYHVTTYTPSLYRLIHEDYNDKETTYDYFLNVTPKEHIQPTTFTEYTKSTTYITTPTLSTPHSNELAPTAFNASFSSVRSSPHTRPIVVTVIIVTLLAAFSFYMYYHYKHQTML
2903	Cytomegalovirus	papiinebeta4	Papiine betaherpesvirus 4	KR351281.1	RL11-beta	RL11B1	RL11B1	-	220768	221484	238	ATGTCAGTAAATGTCTGCGCCATGATAAATGATAAGCGTCAGATCCTGTATTATCTGTACATAATACGTTTATTTGTACTTGTGTGTACATACACATCTTCGTCTCCCAAAATAATCTCTGCTAAGATTGGTGATAACGTAACGCTAGAAGATGCGCCGTTACCAACTCAAAAGCCTTTCTCGGAAGCGTGGTATGTACAGACCCAATGTTCTAGAAACGGTGTTTATTATATTTCGTTAGGTAGCGAATTATGCACAATAATGTACTCCAATAACAAAGTTACATCACCCAGTGCATGCAAACAACTCGTAACTTATACATGTGAACATAATAAATTACATTTGTATAATCTTAGTCTGAAAACACCACGATCGTACATATTTACAAAAATGTATGTC…	MSVNVCAMINDKRQILYYLYIIRLFVLVCTYTSSSPKIISAKIGDNVTLEDAPLPTQKPFSEAWYVQTQCSRNGVYYISLGSELCTIMYSNNKVTSPSACKQLVTYTCEHNKLHLYNLSLKTPRSYIFTKMYVSGTRVTHYFRLNITGTTHFKPTQVTQRSTHPTTTPTQWIQVNQHPTHHTTTSHLNSSMAGFNEHSLRLQSSNATTATPIIVTVSVVTVMTCFCYLYYRYRRQTVL
14887	Cytomegalovirus	papiinebeta4	Papiine betaherpesvirus 4	KR351281.1	RL11-alpha	RL11A	RL11A	-	221785	222537	250	ATGTGTCCGGGACTTTTTTTGTTTTTGGAGATTACGGGAATAGCGATGACAGCAGCATCCGGTTTCGCGACGGGGTCACCGAGGACACAGCCGAATGTGACGCAAGTGGCAGTGTGCCCGGGCGGGAATGCGACCTGCAGCTACAGCAGGCCTCAAGGTCACTCTGTATCCTGGATTTACTCGAATGTTACCAAAACATCTAAACACCTGCGAAGATACGTCATTTGCAGCTTGACAGGCAGCTACATGATGAAAGAGACCCGGAACTCCATGACCATGACCTGCGACAATCAATCACTCCATCTGTACAATGTCAGAACACAGGATGCGGGGCTGTACGAACTGCACGACCACACAAATAACAACGTGTTGATGATTTGTAACGTGACTGTGAGAACC…	MCPGLFLFLEITGIAMTAASGFATGSPRTQPNVTQVAVCPGGNATCSYSRPQGHSVSWIYSNVTKTSKHLRRYVICSLTGSYMMKETRNSMTMTCDNQSLHLYNVRTQDAGLYELHDHTNNNVLMICNVTVRTMVAPQVTGMVIYTVSRVQHASTHENGVSKHRLGNGWDTWMVHLSFATVAMTCFALAVILSGCVCARSIRAWSNNYRQLKEQADSCDVIKLPEEKKVPIDVLTAVTDNKQPATLWLTK
11909	Mastadenovirus	simianadeno16	Simian adenovirus 16	KP329564.1		CR1-beta	CR1-beta	+	27252	28136	294	ATGGAAGCACTTGTTGTACTCTGTTTAATTGCTCTATCTGCTGCTCAAACTTTAGAAAAACCATACAATGTATATGTTAAAGTAGGGGCTAACGTAACTTTGGAAAGCCATCAGTTTCATAATCCTTCCCTAATGCAGGAAGTATCTTGGTACGTAGAAACTTGGAGTTCAAAACCTAGCAGCAGTTATTTTTCAGGACAAAAATTGTGTCAGTTTAAAAAAAACGGGGCTAACATTAGTTGGGACCATGATCCCTTACAATTTAATTGTGTTAACAAAAGCCTACACATGTTTAACCTCCAACCTAGCAATTCTGGCATTTACAATGTTAAAATTACTAATGATGATTTAGAGTACAATACCTATTTTAATCTTGAAGTTGTTTACATTCCAAAACCT…	MEALVVLCLIALSAAQTLEKPYNVYVKVGANVTLESHQFHNPSLMQEVSWYVETWSSKPSSSYFSGQKLCQFKKNGANISWDHDPLQFNCVNKSLHMFNLQPSNSGIYNVKITNDDLEYNTYFNLEVVYIPKPQCTVTSYYVARDYCIIEINCTNSKYPNKVLFNGVLSTYYNKARGGKHHLPETFATLIDYHGVQQNFSYTYPFNSLCGGKGKAYLHGHPQHARLEGVQLITPPAYEENPDADSDEAYEKGMAALVIIAVISVIIIIAALLFLCYWRRRLRQRRSRQLMTNQL
10720	Mastadenovirus	simianadeno17	Simian adenovirus 17	KP329566.1		CR1-beta	CR1-beta	+	27007	27831	274	ATGCTACTACTTATCTTTTTGCTTGCTACTGTTTCTGCTCAAACCTCAGAAAAACCCATTCAGTACTTTGTAGAGCCAGGCGTCAACCTAACATTACCTTACTGTCGGTTTACTGAATGCAAAGGTGATGTCGTTTGGTACCGCGAGACCGCTCCTCGGCCTCACATTAAAACTACCGCGCAAAAACTTTGCAACATTACCTCAGATTCTGTTTCGCAACAAATAGATCCATTTCTTTCCTTTAACTGTAATAATAACAACTTAAATTTATACAATCTTAAAACTTTAGATACAAGAGTATACTATGTTAATATCAAAGACGAATATACTACCTATAATACTTTCTACGAGGTGAATGTAATTTACATAATCCAGCCTAATTGTGTAATTAATACTTTG…	MLLLIFLLATVSAQTSEKPIQYFVEPGVNLTLPYCRFTECKGDVVWYRETAPRPHIKTTAQKLCNITSDSVSQQIDPFLSFNCNNNNLNLYNLKTLDTRVYYVNIKDEYTTYNTFYEVNVIYIIQPNCVINTLELITQLPGVSQLAGQSYCLIEINCADSLYPNTVRYNNRENTYFIREKGGNNTLPNYYEVFYKFGNIEKSFKFNYNFSDLCHPIQSLEYNEVDENIALNVFLILIIIISVLVIVGSLILLYCHRRKTQTKTQNKPVLIRLQK
11227	Mastadenovirus	simianadeno19	Simian adenovirus 19	KP329565.1		CR1-beta	CR1-beta	+	26718	27527	269	ATGATGCTTAAATTGACACTATTACTCTCCCTGTTTACTCTCACTAACGCCTCTACAATTTTTACTCCCGTCGGTTCTAATGTAACTTTTCAATCATATTATTCGCCTTATCCTAATAAAATACCTTACATTACGTGGTACAAGCAAGTCAGCTCTGATTCTGCTTTTTACGAAGCAAACAAGCTTTGTGAGGCTGGCAATACAACTCACACTTATCCTCATCCTTTTTTGAAGTTTGACTGTGTCAACAAAAGTTTAAACCTTTATAATTTACAAACCCAAGATTCAGGCTTGTACCACGCCACCGTGCTGGTGAGTGACATTGAACAGCATAATGACATAATTCATTTATATGTCATTGATTTGTCTGCCCCTCAATGCGATGTCTCTTCTTACTAC…	MMLKLTLLLSLFTLTNASTIFTPVGSNVTFQSYYSPYPNKIPYITWYKQVSSDSAFYEANKLCEAGNTTHTYPHPFLKFDCVNKSLNLYNLQTQDSGLYHATVLVSDIEQHNDIIHLYVIDLSAPQCDVSSYYTNQTQTEFCLILINCSKVAHRTTIYFNGKYSSTSFITEYGGTNLPNFYNVTVEFYTATDKMQKTHTIPYDFNDLCQVIISPESSNSLNDFIPILIAAIIATFFTISISLTFYCLYKPKKVKFEQLKLKQRPNIENV
7527	Mastadenovirus	simianadeno20	Simian adenovirus 20	HQ605912.1		CR1-beta	CR1-beta	+	27689	28486	265	ATGACTTGGAATGGCTGTCTTGCTTTCTTACTATCTCTGGTTAGCTTGCTAAGTGCAACTGACTTTAAAGCTGAGCAAATATATGCAGAAAGGGGAAGTCACACTGTTATTACATTACCTCTAGAATATGAAACCTCTTATGACATTACATGGTACAAGGCGGATTCTGGCTCCAATAATACCAATTTATACTTCTCTGGAACAAGACTATGTCACAAAGACACGTATTTTGGCTCATACTTGCATTACACATGCCTTAAAAACAAATTTTACCTTTACAGCATTTCTGATAACTACGCAGGGCTGTATAACGCAAAGGCTACAAACAATGTAACAGTTACCAACTTTTACTATAACCTAACAGTTATTGAACCAATTCGCACACCTAACTGTTTTGTA…	MTWNGCLAFLLSLVSLLSATDFKAEQIYAERGSHTVITLPLEYETSYDITWYKADSGSNNTNLYFSGTRLCHKDTYFGSYLHYTCLKNKFYLYSISDNYAGLYNAKATNNVTVTNFYYNLTVIEPIRTPNCFVSSEYLTKDYCIIFVNCTQNRLRTTVIYNNSKSDWVLNIKSVPNMSSQVKLQVTYQTFTKEFSYYYPFNELCQTIESQTDFNHYFDFIALAVIIVCSCFIIAASVYLYLQRKTLLSLFSCGYKKEKIKLSTIY
7528	Mastadenovirus	simianadeno3	Simian adenovirus 3	AY598782.1		CR1-beta	CR1-beta	+	27653	28450	265	ATGACCTGGAACCTTGGTCTCGCTTTTTATTTTTGGCTGCTTAGTGCACAAGCCAGTAAAATTAACATTTTTAACAAATATGCCGAAGAAGGAGCGAACACTATCTTTACCATACCAGCAAAAATTACTAAACCTTATACAATTTCATGGTACAAAGGCACACTCTCAGACAGCAATTATACTCATTCATTTTTTAGCGGAAAAACACTGTGTGTACAAGACACTTATTTTCCATCAGAAATCTTATATAGCTGCATAAAAAACGTTTTCCATCTTTATAACATTACAAGTGATTATGCTGGCATTTATAATGCTAAGATTTCAGACAATACCAGCACGCAAAACTTTTACTTTAACCTAACCGTCATTAAAACCATTCAAGTTCCAATCTGTGAGTGT…	MTWNLGLAFYFWLLSAQASKINIFNKYAEEGANTIFTIPAKITKPYTISWYKGTLSDSNYTHSFFSGKTLCVQDTYFPSEILYSCIKNVFHLYNITSDYAGIYNAKISDNTSTQNFYFNLTVIKTIQVPICECSSRFLSDTYCLITIDCTKNHLHTTIIYNHTQSPWTFNLKFSPHIPSEFIAQVTVFNISKQFNIYYPFNELCETFEAQSEPDYFTYGALAVIIVCLCFVIGGCVYLYIQRKILLSLCSCGYKTEERIKISTLY
10520	Mastadenovirus	simianadeno55	Simian adenovirus 55	KX505867.1		CR1-beta	CR1-beta	+	27257	27994	245	ATGACCTTGAACCTTTTACTCGCTATTTTGTTCTTTAGTGGTGTTAATTCATTTAATTTACCTACTATTAATATCACCGCAGAATATGGATCCAATTTAACTTTATATGCATTTAAACAAGGGGAACCAAACAATACTGATGACATAAAGTGGTTTAAGGAAAATACAGAAACAATTTCTGACAGTTTATTTACCGGCAGGGCTCTTTGCATGAAAAGAATTTCATTTTCATCTCATTTGCATTTTGAATGTGATGGTTACAACCTTCGCCTGTTATGGCTGTATTATGACTATTCTGGAATTTACAATGTACAAAAAACTGTTAACAATACAATACATAATACCTATTACAATGTAACAGTAGTAAAAATTACTAAACCAAACTGCGATGTTACATCC…	MTLNLLLAILFFSGVNSFNLPTINITAEYGSNLTLYAFKQGEPNNTDDIKWFKENTETISDSLFTGRALCMKRISFSSHLHFECDGYNLRLLWLYYDYSGIYNVQKTVNNTIHNTYYNVTVVKITKPNCDVTSTYLYNDYCLIRINCTSHNQHTKIIYGNNTTPWYADLKGGSTVNNYKTNVSVGSIYKIFNHTYDFSDLCKTTSSLEYNEDYITLPCIIIIVLSLIGLIVEIIIFIRWKRKQWK
7530	Mastadenovirus	simianadeno8	Simian adenovirus 8	KP329561.1		CR1-beta	CR1-beta	+	27516	28445	309	ATGCATGCACTAATTGTATTTGCCCTTATTACCTTAAGCTCTGCTCAAAGCTTACACAAACCTTTGCAAATATACGCAAAGGTAGGTGACAACATTACTTTACAAAGCCATGAATTTCATGATCCCAGCCTAATGGAAGAAGTGTCATGGTATGTTGAGTTACTTTGGAATGATAGGCCTACTTCCACAGCTTTATTTACAGGAACCAAACTATGTCAGTTTAAAAAAGGCGGTATTAACATTACTTGGGACCATGATCCTTTTTTACGCTTTTTCAGTTGTGTCAACAAAAGCCTACATCTTTTTAATTTACAACATTTAAATTCTGGCCTTTACAACGTTAAAGTAACTAATAATACGTTAGAGTACAATACTTACTTTAACTTACATGTTCTTTTT…	MHALIVFALITLSSAQSLHKPLQIYAKVGDNITLQSHEFHDPSLMEEVSWYVELLWNDRPTSTALFTGTKLCQFKKGGINITWDHDPFLRFFSCVNKSLHLFNLQHLNSGLYNVKVTNNTLEYNTYFNLHVLFIPKPQCMVTSFYIATDYCFIEINCTNSQYPNKVLYNGIAKPYYNSARGGKGPLPEYFYTLIDYHGVRQNFSYYYPFNTLCQNSGVRAPNSAPRYVPRFYGPKVARLLGVKYITPPAYEENPDAESDDAYEKAMAAVVIAAIVCALIILAALLFLCYWRRRLRQRRRRGPQLMTNQL
