# Supplementary material for: Evolution of the Cytomegalovirus RL11 gene family in Old World monkeys and Great Apes
Source: Virus Evol. 2024 Aug 24;10(1):veae066. doi: 10.1093/ve/veae066 (PMC11416908; doi:10.1093/ve/veae066)
Supplement: veae066_Supp [file veae066_supp.zip › supplementary_table_3_digs_results_table_only_cmv_with_domains_coordinates.csv]

DIGS_record_ID	FASTA_record_ID	organism_name	genome_accession_number	rl11_clade	paper_gene_name	assigned_gene_name	orientation	CDS_extract_start	CDS_extract_end	protein_legnth	CDS	protein_sequence	comments	SP_cleavage_site	RL11D_start	RL11D_end	TM_start	TM_end	O-Glyc_site	N-Glyc_site
15261	cercopithecinebeta5_RL11A	cercopithecine_betaherpesvirus_5	FJ483968.2	RL11-alpha	RL11A	RL11A	+	4310	5077	255	ATGTGGCTGGGAGTTTTCCACTACCTCACCATCTTTACGGGAATAGTGTTGACAGCCGTATCCGGGAACTCGGGGAAAAACAACAATGTGACCTTGGTAGAAGTGGGTATCGGTCAGAACGTGACCTTGAACTATAGTCGACCTACTGGTCACGAGTTGTCATGGATGTATTCAAACTCCACACCCGGACTTTACAAACACCTAAAAAAATATACCATCTGCAGCCTCACGTCCAGTTTCAAGACAACCGAAACTCGTAATTCAATGTGCATGAACTGCACTGAAAAATCGCTGACGCTGTGCAACATGAGACCGCAAGATGCAGGCCTGTACGTGCTACGCGATAACAGCAATAACACTGTATTAAGACGATACAACGTAACTGTGAATTGCACAATA…	MWLGVFHYLTIFTGIVLTAVSGNSGKNNNVTLVEVGIGQNVTLNYSRPTGHELSWMYSNSTPGLYKHLKKYTICSLTSSFKTTETRNSMCMNCTEKSLTLCNMRPQDAGLYVLRDNSNNTVLRRYNVTVNCTILRSHSTTKKTTTVSAGASRIQTASLSHVQPKPVKGNWETWLIHISFASAALTCFAMAVILSGCVCARSLRAWANNYSQLKEPKEKEEFCDVVTVTEEKKVPIDMLESSVVDSKQPATLWLTK		22	26	129	173	195	75-82-128-136-138-139-140-143-144-145-147-151-155-157-159	29-40-44-92-118-126-130-208
15122	cercopithecinebeta5_RL11B	cercopithecine_betaherpesvirus_5	FJ483968.2	RL11-beta	RL11B1	RL11B	+	5219	5848	209	ATGATACATAAATACAAAAACGTACTACATTATCTGTACGTTATGTATTCTTTATATTTGGATACTACTCACACAACCGCTTTACAACAATTTTGGGTTCCAGTTGGCGGAAGAGTTACACTAATGGATTATAATACTAACCATTATAAAACTAAAACATGGTATTTTTACTATTATCAATGTTATTCTGCTTCACAATCTCAAAACGGATTCTGTAAATTGTGTGAAGTACTTTACCCAAAAACAAGCCATGTCAATCATAAATTGTTTTACGGCTATACAAACATCTTTAATTATACATGTAATACAACAACGTTACATATATACAATATTACTACACAAACACCAACTACATACAAATTGGTAAAAGAATACTATCAACAGACACAAAAAACAACT…	MIHKYKNVLHYLYVMYSLYLDTTHTTALQQFWVPVGGRVTLMDYNTNHYKTKTWYFYYYQCYSASQSQNGFCKLCEVLYPKTSHVNHKLFYGYTNIFNYTCNTTTLHIYNITTQTPTTYKLVKEYYQQTQKTTYYHLNITSTTTKTTRITQTTPITNTLRYTYSFTLLPTKGPLKASSSIYTIPIIATGVLGVICAGFGYLYYHKRKTM			26	139	180	202	113-141-143-147-150-152-153-162	98-110-138
7856	cercopithecinebeta5_RL11C1	cercopithecine_betaherpesvirus_5	FJ483968.2	RL11-beta	RL11B2	RL11C1	+	5853	6461	202	ATGAAACTCACTGGACAAAAACATCACACACTCTTATGGCTGTATACGATATGTATATTTAAAACTGCACATTACATCAAAGCGTCTTCATACACATTATATGCTCACGTTGGTGGTAATGTTACCTTTGTTGATTTAACAGACACAAAAATAGTTCACACGGGATAATGGTGCTTACAAAATAATTTGTGCAATTATAGAGAAGGATGTTGCAGACTATGTACAGTTAAGTACAAAGAACACAACAGTGTTACTACACACAAACTACATCATAATCACCTAAAAGATATTTTCAATCATACGTGCAACAGTACAGCATTGCATATATACAATATCACCAACTTTCTTAACGATACTACATACTTATTAATAAAAATAAGTGGACGAAGCAATACAAAT…	MKLTGQKHHTLLWLYTICIFKTAHYIKASSYTLYAHVGGNVTFVDLTDTKIVHTG*WCLQNNLCNYREGCCRLCTVKYKEHNSVTTHKLHHNHLKDIFNHTCNSTALHIYNITNFLNDTTYLLIKISGRSNTNTTSYHLKLLQSTPIPYTKYLTTLYDKQHFSSLQTTSFDYTAIVIATVILGLIFTVLGYLYYRNIQKRKL	truncated protein but it has been kept for the analysis	28	30	140	171	193	84-143-163	40-102-110-132
15120	cercopithecinebeta5_RL11C2	cercopithecine_betaherpesvirus_5	FJ483968.2	RL11-beta	RL11B3	RL11C2	+	6485	6976	163	ATGAAAAACATACCAAATATATTATGCATATATTTACATTTATATAAAACCGTCAATCATATAGAAGCGTTTCCGTCTACATATCATGTCAAAGCTGGTGGCGGCATAACTTTTGTAGATGACAGCTACACCGATAAGTTTTTACTAGGTGTATGGTCTTTTAACTTCACAGAACAAAATAAATGTAATTCTAAAATCCAACGTAACGAACAACTAAGTTTTCTATGTAAAATATATTATCAAAACAGTTATTATCCTGTTCAACACATAAAAAACCACGAACCTTGCAACCAATACTTTAATCACACATGTAACAAAACATCTCTACGTCTCTACAATATAAGCGCACATGCGCCCACAATATACTTGTTAAAAAAATTTGGTGCACAGCAGGATAAC…	MKNIPNILCIYLHLYKTVNHIEAFPSTYHVKAGGGITFVDDSYTDKFLLGVWSFNFTEQNKCNSKIQRNEQLSFLCKIYYQNSYYPVQHIKNHEPCNQYFNHTCNKTSLRLYNISAHAPTIYLLKKFGAQQDNETLYHLNVTSPTSGIDLEYSPPPQLNTFML		23	25	141				55-101-105-113-133-140
15228	cercopithecinebeta5_RL11D	cercopithecine_betaherpesvirus_5	FJ483968.2	RL11-beta	RL11D	RL11D	+	7091	7762	223	ATGAACATATATAAAATCACTGTACACCAACTATTGTATAAATGTAGATGTTTGAATATGTATTTACAAATTGTAATGGTAGCACATGTATGTTCAATTTCATCTTCAATTGATACATTAATTACTAAAAACCTAACAGCTATATACGGAGGTAACATAACATTGGAAAAACCTGACAACTTAACTTTTCAACAACATCTATGGTATTATGTTTCTTCAGGAAATAATCATTGTAACAAATTATTATGTAATAAAACTAAAACAGAAAATTCATGTCACACAACTGTTGGACAATTTATATGCGATAATGATAAACTATGTCTTTTTTACGTTCCTAACAACGGTAAGCCCTTAGTATATTTACTCGTCCAACAAGGCGGTCCTATTAATATAACTACA…	MNIYKITVHQLLYKCRCLNMYLQIVMVAHVCSISSSIDTLITKNLTAIYGGNITLEKPDNLTFQQHLWYYVSSGNNHCNKLLCNKTKTENSCHTTVGQFICDNDKLCLFYVPNNGKPLVYLLVQQGGPINITTRNITYILTVIDSTSLAPTLALPSSTTLYIAPSSIGPVDQHYTGAKNAAIIVPILLCIGAILTLLGYQYYRSTTKRRSKHNYIETRYMTVE		35	32	142	180	202	151-158-165-166	44-52-60-84-130-135
4917	cercopithecinebeta5_RL11F	cercopithecine_betaherpesvirus_5	FJ483968.2	RL11-beta	RL11F	RL11F	+	11264	11878	204	ATGTTGAAACCTCAATATATCATAATATATCTACTAACACTTAAAACGTTATTTTGCTACCATACTATACACGAGACTACACATAATATTTCAGTAAACATATACAACTCAGTTATTCTCACCAATCCAGATAACGAAAATTTTTATTGGTACGAATGGACTACAAACGCCACCACATGGAATTGTGATAGCAATTTACACATATGTTACACTGCAAATACAACGGATACATTATATTTTATTGACCAATGCACATCCATATATCTTCATATAAATTGTACTAAAACACAGTTGCATATTAACAATGTAACAACCAAAACCCCAGTACAGTACACGCTAAATAAAGCCAACCTTGACTCAGAAATAGTTCGACGACATAATTTTTCTATATACTTAATA…	MLKPQYIIIYLLTLKTLFCYHTIHETTHNISVNIYNSVILTNPDNENFYWYEWTTNATTWNCDSNLHICYTANTTDTLYFIDQCTSIYLHINCTKTQLHINNVTTKTPVQYTLNKANLDSEIVRRHNFSIYLIYPTQPPPTPNTTNITDIVHVEAGRSTAAATITPITVLTGGAFFAGFGYAYVNGWYPQFLGTLPKLPIVTNL		25	20	132	167	189		29-56-73-92-102-127-143-146
15260	cercopithecinebeta5_RL11G	cercopithecine_betaherpesvirus_5	FJ483968.2	RL11-alpha	RL11G	RL11G	+	12068	13015	315	ATGGTACTACATATTGTGTGGCAGCTCCTATGTATTCACACGATTCTGGCAGCATCAACATCCAACGAATCCACATGCAACTTACAATGTAACTGCAATAATACATGCGGATTTGTGTACAACGTAACTCATGCATCTGGGTACGAACACAGCAACGTGACTCTACATACAAGCCTTAGCCATAACACGTCTGATACACACGTTGGGCATTGGATACGTTACAATTTTCCAGCCACTTCATATGCGTTATACAGCGTATCGGGCAACCGCGTTGCGAAAGAACGTCACGACGACTGGTGTTTTGAATGTAACAGCACCAGTCTCACCATCTGCAACCTGGGTGTCAATCAAACTGGAAGTTATATTTTCAAAGACATTATGGGCTTAACAGAGCACTAT…	MVLHIVWQLLCIHTILAASTSNESTCNLQCNCNNTCGFVYNVTHASGYEHSNVTLHTSLSHNTSDTHVGHWIRYNFPATSYALYSVSGNRVAKERHDDWCFECNSTSLTICNLGVNQTGSYIFKDIMGLTEHYTVTVLPIPPPPAPKVTTVTNCSLIFFNEYLWRNASFDVIPTTTTHKTSTTTRTTTTTSTTHRTTAGRSTTHYTTTEPTTSSDGTTWPPDKPKFISKYSKLATFAAWSAGMFSVALVIFLIVFVCALFKLKQKENAKSRLPTTSSVKEKDKKKKSRSGGPAYQLITEKQYQTTSCAVEKSMFS		17	33	137	238	260	174-175-176-177-180-181-182-183-184-186-187-188-189-190-191-192-193-196-197-201-202-203-206-207-208-211-212-213-214-217-218-275	33-41-52-62-104-116-153-166
4340	cercopithecinebeta5_RL11H	cercopithecine_betaherpesvirus_5	FJ483968.2	RL11-gamma	RL11H	RL11H	+	13370	14269	299	ATGAATTGCTACCAGGATTGGCGTCTTACATTGACTGCTTCCTTATTTTGGATCCCGCTAACCGCTCTTCTGGCACACGGAACAACGGAGCCGGCTACTAACACAACCGAAATTGCACAGACAACCAATGCCAACATCCACTCAACCACGGCTAATGAAACGGCTTCGACTAATATCAGCATTCAGACGACCACACTACCTCCATGGCCTGTCGAAATGCATACGGAATATTCGTTATGGACCAACGATTGTTACTGCGGAGCCTTAACTGTGCCGGCTGGAAGCACCGTTATACTGAATGGGACTGAACCAAGTAACGAAACATACTTAGCATGGTTTTTGTCACACACCACATTTAGCGAGCTACTGTGTGTGCATTGGGAAAACAGCAACGGAAAC…	MNCYQDWRLTLTASLFWIPLTALLAHGTTEPATNTTEIAQTTNANIHSTTANETASTNISIQTTTLPPWPVEMHTEYSLWTNDCYCGALTVPAGSTVILNGTEPSNETYLAWFLSHTTFSELLCVHWENSNGNDVYRDYLNYNCTREQITLINVSTANAGVYFERRGATREFRNYTFICYNLTVSTNVTNATEPPVIATTRCDVPPWKIRKHWPTKTASTVDDVLDLIDIIKSRAHVSHTYVNDYTMKIIIQYSWLATLVSCTLLILLFALYIPQRLCYLCFHVLPRKRGYKKLSTNDV		27	87	184	251	273	41	34-52-58-100-106-143-174-181-187-190
15476	cercopithecinebeta5_RL11I	cercopithecine_betaherpesvirus_5	FJ483968.2	RL11-gamma	RL11I	RL11I	+	14392	15345	317	ATGACCTTACATCCAGCTCAGCGTCTGTGGATTGCTTGTTACGTTTCTTGGATATTGGTAGTTATTCCGATTACACACGGGTCAACAACAGCTACAGTTAACACAACTGCAGGCACACAGCTAACCACCAACGATGCCAGTACACCAGCAATGGCGACTATACAAACGACAACGAAGACGAGTTTTTATTCCAACACGACTATAGAAGCAACCGCAAACGATACAGCAACCCAGATAAACGCGACTACAGCAGCTACAAACAGCCAACAAACCACACTGCCTGCGTGGCCCGTAGAAATATATCATAATAACAGTCTCATGTGGGCAAACGACTGCTACTGCGGATCTTTAACTGTACCCGTTGGAGCTAACTTTACATTGAATGGAACGCAAGACATA…	MTLHPAQRLWIACYVSWILVVIPITHGSTTATVNTTAGTQLTTNDASTPAMATIQTTTKTSFYSNTTIEATANDTATQINATTAATNSQQTTLPAWPVEIYHNNSLMWANDCYCGSLTVPVGANFTLNGTQDIDNTISQWFYANTTRDLLCAFWNDNTNYTMNHEYVNYTCTIEHLLLLNLSTKNTGVYYNVKESVPEHTNYTFICYNLTVSANATNTTNSPAITTTKCGSPPWKGHWKIKTIHPNYQHVKLRVCVLRTYLNDYKKIIIQYSWLSTVFLCAFTYLLFALHIPQRLYYVCCKVQPRIRGYRGLIEDDY		27	115	211	267	289	29-32-35-36-39-42-47-48-53-56-57-58-60-61-64-66-67-71-75-77-82-83-86-88-91-92-218-219-225-226-227-231	34-65-73-103-124-128-144-159-168-180-201-208-214-217
15579	cercopithecinebeta5_RL11J	cercopithecine_betaherpesvirus_5	FJ483968.2	RL11-gamma	RL11J	RL11J	+	15515	16111	198	ATGGCAATTGCAATTATTCTTATTATTACAATGTACCATTCCCAAGGTATCTTTCTACCTACGTGTACACCAAAAACATGCTGCGAAGGCGACGAACTGGTACTAGAATCCCACATTCCGAATACATGTAACGTAACTGCTTGGTACCGATACAGGAACAATACCGATATCTTGTTGTGCTGGTTTTCAGGAGCGTTTGTAAATTTAAATTTTAGAGAACGAATCTCTAGTACGTGTTCGCGACAATCGTTTACTTTCTACAATATCCGGAAACCATCCGCAGGAACTTATTACACAGTGGGAGATTTTTGTAACCAGTATCCGAAGATGTTAACGTGTTACAACGTGACAGTTAATTCCAGGACTACCGTTCGACCCAGTACAACGTCACCTTCAGCT…	MAIAIILIITMYHSQGIFLPTCTPKTCCEGDELVLESHIPNTCNVTAWYRYRNNTDILLCWFSGAFVNLNFRERISSTCSRQSFTFYNIRKPSAGTYYTVGDFCNQYPKMLTCYNVTVNSRTTVRPSTTSPSAAVPLIQAYSQNNTRIEEPVEVHGAWGLVIVALLALWLAIEFRLPQKLLRYCTTRTRMGTRLVQTV		16	23	118	154	176	122-127-128-129-130-132-142	44-53-115
15759	cercopithecinebeta5_RL11K	cercopithecine_betaherpesvirus_5	FJ483968.2	RL11-delta	RL11K	RL11K	+	16149	16850	233	ATGCATAAACAATTATTACTGGTGTTAGTTATTTTTGTACCTATAGTAAACACATACTGTCCTACAGAAAATGATAACAAGTATATCACAACATTATGTAAGGCGGAAGCCGGGGGCTTGGATCCTTGCTTTAGACAATGCAACCAAACAATAGCTATTACTGGACAGAATGTTACTCTGGGTGTACATATTGAGAACAAAAGCCATGTATTTTGGTTTCGAGATGCAGGTAACGAAGCACAAAACCTTTGCCAATTCACTCCTGACCGAGTACTATGTAATGTTTTTAATAAACTAAAATATCAATGTTTATGTAATTACTCCTTAGTACTCCTCAATGTAACAACAGATTATAGCGGACCATATTGCTTATCATACTATTCGCCAAAAGGGAACCAT…	MHKQLLLVLVIFVPIVNTYCPTENDNKYITTLCKAEAGGLDPCFRQCNQTIAITGQNVTLGVHIENKSHVFWFRDAGNEAQNLCQFTPDRVLCNVFNKLKYQCLCNYSLVLLNVTTDYSGPYCLSYYSPKGNHHTDVCYNLTVRSATLKQTTVQRPSKSVVTTQSTGLTAVRTTVPILSNWVNVKIEAVNHTFETQQSTANHMAWLAVPVLILIAIILWWLQMPRRRKCPSYA		18	48	143	202	221	151-157-159-162-163-165-166-169-173	48-57-66-106-113-140
15923	cercopithecinebeta5_RL11M	cercopithecine_betaherpesvirus_5	FJ483968.2	RL11-delta	RL11M	RL11M	+	16802	17515	237	ATGGTGGCTCCAAATGCCTCGACGACGCAAGTGCCCCTCATATGCATAATTATACTGTGTTTCTGCACGTACAATCACATGTTAGCCTCCGTGACCTTGAAATGCACACCAATAAATGGTACCAGAGGACGTAATGTTACTATGAATCCGCCATCATTTAACCATCATACCACCTACGTTTATTGGTACCGGGGATCAGGTAAACCTCGAAAAGAACTGTGCCGCTATGATCCAGGTAAAAGACACAATAATGCAAAGATTAAATTTTTGTGTTTAAGCAACTATAGTCTATTACTAATTAATTTAACAACAATCTATAATGGAGACTACACAGTAAAATTAGATTTAGGATTATGGTCTACACTTGAAAAATGTTACAGGTTAACCGTACGAAACGCG…	MVAPNASTTQVPLICIIILCFCTYNHMLASVTLKCTPINGTRGRNVTMNPPSFNHHTTYVYWYRGSGKPRKELCRYDPGKRHNNAKIKFLCLSNYSLLLINLTTIYNGDYTVKLDLGLWSTLEKCYRLTVRNANTKVPTTTRKTTSTSKTSTTTGTTTTEVYRTTHVTTHSSTKLSSTCALEIISLKNHTSQPQTYNHSAIHVMWLLIPILIVILCLCSMRSRKKHRKRNTVLTTTL		29	36	130	201	220	135-139-140-141-144-145-146-147-148-150-151-152-153-154-156-157-158-159-164-165-168-169-191	5-39-45-94-101-197
15979	cercopithecinebeta5_RL11N	cercopithecine_betaherpesvirus_5	FJ483968.2	RL11-delta	RL11N	RL11N	+	17546	17917	123	ATGAAACTAGATAGTTCAAAATACATTTTGTGGACTATCTTTTGGATAGTAATAATGCGAATATGTAGCACATCAAAGAACAAACGCGCCATTTCCGAAAACAACACTAAAAATGCACATGGTAACATAAGCATTTACAGCAAACCTCATGCCACGTCAACCATTGTACAACAGCCCCTAAAGTATTCTTTAGAATCAAGAAATTTAACAATCTTAAGTCAAGAGACGAAACAAGAAGAAGACAGCACACACATAATTGGAGTTGTGATTTTTGTAGTCATCTTTATTATTATTGTTATTTTGTTGTTTTGTAAAATTCCTCAACGCGTTTTTGACAGTTATCAGAAGACAAGAGCTAATTCACCGTAT	MKLDSSKYILWTIFWIVIMRICSTSKNKRAISENNTKNAHGNISIYSKPHATSTIVQQPLKYSLESRNLTILSQETKQEEDSTHIIGVVIFVVIFIIIVILLFCKIPQRVFDSYQKTRANSPY		24			82	104	32-53	34-42-68
9133	cercopithecinebeta5_RL11O	cercopithecine_betaherpesvirus_5	FJ483968.2	RL11-delta	RL11O	RL11O	+	17996	18691	231	ATGATCCTCATACAAGGGGAACGGAACTCGGCAAAGTACACTTTCTTTACATTTTTGTTTGTATTAACTCACATTGCCAGTGTACTGTGCGTTAATTGTTCTAAAACGTAAACACGTAACGGACATGTGGGAGATACTGTTTCTCTTCAAACATCATCTCTTAGCGGGCAAGGTCTTCTGTACTGGTATAAGCCTCCTTGCGGCAGTAACCATCGACTATGCGACTATTCAAACTATGATGGAAAAATTAATACAGCTAACACGTCCGGTCCTCAATTTGCTTGCGTACTAAACGCAACAATATTAATACTTATTAACGTTACAACCCGTGATTCAGGACAATATTGCAGTCGCAAATTATCAGGATCTAATTCTTTATCTTTATACGAATGTTACAAC…	MILIQGERNSAKYTFFTFLFVLTHIASVLCVNCSKT*TRNGHVGDTVSLQTSSLSGQGLLYWYKPPCGSNHRLCDYSNYDGKINTANTSGPQFACVLNATILILINVTTRDSGQYCSRKLSGSNSLSLYECYNVTVQSQLIPSPLPGPLKAITESNTRTPAIQIQIQAPSSLPQAGTNDTSYPEAQQQSAAHIAGVVVVLLLLLVIIILFFLKIPQKFWDKYHLKKTTAAL	truncated protein but it has been kept for the analysis	30	34	135	189	211		32-105-132-177
14235	cercopithecinebeta5_RL11P	cercopithecine_betaherpesvirus_5	FJ483968.2	RL11-delta	RL11P	RL11P	+	18879	19709	276	ATGGCTTTACAATACTCGTACCTGAAGATTACCTGTATATTGTTTATTATTTGTAATGTGCAATTGTTTATTACGGCCTTTTTAGTAACTACCAGCCCCCCGTTCTGTAATGACTGTCGCAGATGTACACATATTGTAACTCACAATAATGAGACCATAATCCTCAACTCTACATACTATCACCCTGACAATCCAAAATCGCGATGGTATTGGGGACCGTATGATGATATATGCAACATGAAACTAGGTTCCAAAATTCGTAATATAACTGGACTAGATCATGATTGTGTAAACAGCAGTTTAGTTTTACGAAACTTAACTAGTAACTCCATGCCATATGAACATCATATACTTGTGGGTCAGCGACAGGATAATTATTACTATAACATAACCGTTGTA…	MALQYSYLKITCILFIICNVQLFITAFLVTTSPPFCNDCRRCTHIVTHNNETIILNSTYYHPDNPKSRWYWGPYDDICNMKLGSKIRNITGLDHDCVNSSLVLRNLTSNSMPYEHHILVGQRQDNYYYNITVVARNQSLDDVPRLDECANKRCTTQVRYPERCNQRKPSVRTTTKKTTTKTTKNTKKTTTNKQHVKKPTDQNQPLQTTITITAPSSVLKPLGTDGNYTELGYLASTEFPAEHVAWGAAILIILLLAIWAFRYWLRKSKNRHTREYL			40	132	242	264	154-155-169-172-173-174-177-178-179-181-182-185-188-189-190-199-207-212-215	50-56-88-98-105-129-136-226
16043	cercopithecinebeta5_RL11Q	cercopithecine_betaherpesvirus_5	FJ483968.2	RL11-delta	RL11Q	RL11Q	+	19776	20426	216	ATGTTACCCGATTCTTTACGTGTTATTGTCACTATGAGGATATGGTATTTTATACTTATAACTGCTACAATTCACACGCATCTGGCTTTACGATGTACGCACACCGAATCTGTAACAGTAAACGTTGGAGATGATGTGACACTTGGAAATTCGCGGTACTTGCGCGTAACTTGGCATCAACCACCATGTAAAAGTAACCAGGACATATTATGCCGCGTAACGCCTGATGGGGAAGAAATGTTTTTAAGCAACAAATCAGTTATGTTTAGATGTAAAGACAAATCTACGAAACTCGGCTTGAAAAAACTAACATCTGGTGATTCTGGACAATACTGTAAGGATGTTAATAACACGAAACGTGGCAAAACAGAAACAATTCGCACATGTTACAACGTAACC…	MLPDSLRVIVTMRIWYFILITATIHTHLALRCTHTESVTVNVGDDVTLGNSRYLRVTWHQPPCKSNQDILCRVTPDGEEMFLSNKSVMFRCKDKSTKLGLKKLTSGDSGQYCKDVNNTKRGKTETIRTCYNVTVQTQTMSTSPKTQTSKLTTPVDKTHLTKFPTALRHTGYGVPHLNVHQYNHIASIMELAIFLLFLAIVILFCLKIPGRFWLNIY		29	33	134	190	212	151-152	84-116-131
16127	cercopithecinebeta5_RL11R	cercopithecine_betaherpesvirus_5	FJ483968.2	RL11-gamma	RL11R	RL11R	+	20437	21072	211	ATGTGGCACCGTATGGTTAAGTGTCACATTATACTTTTATATCTGTTTAAAGGACATGCTCCAAATACATTACGATGTAAGCATACGTGGTTAATTAACGCTACTGTTAATACAAATGTAACTCTTAACGGAACTATGGTATTAAACGATTGCTCTATAGGATGGTATCGCAATTACGGAGCGTACGAACCACTCTGTCAATACGATGCCACCAAATCAGACAAAATGACAACATATAAAAAAATACATTATACATGCCAAAACTCGTCTTTAATTATATTTAACGTAAACCGATCAGCATCAGGAGAGTATTTCACGTACGGTCATTATCATTATGACTGTATTAGAGAAAAAATATGCTATAAGTTAATTATACTATTACCAACCTCACCTACCGTA…	MWHRMVKCHIILLYLFKGHAPNTLRCKHTWLINATVNTNVTLNGTMVLNDCSIGWYRNYGAYEPLCQYDATKSDKMTTYKKIHYTCQNSSLIIFNVNRSASGEYFTYGHYHYDCIREKICYKLIILLPTSPTVSTLPPLTNSLITFEKQISPVTTIWSTLLGSTLSLAFAYLVRTAYHYWRHGYYYVPQLWRRRPSEHQTYRLTDPQIQTN		21	27	125	155	177		33-39-43-88-97
16177	cercopithecinebeta5_RL11S	cercopithecine_betaherpesvirus_5	FJ483968.2	RL11-delta	RL11S	RL11S	+	21143	22357	404	ATGGGGTATAATGTTTGGAAAGTATTCATAATTGCAATTGTAGCGTTCGTCATTAATCTACATTGCTCAAACCCCGGAGATATACCAATAAGCCTTAAACTAGGAGACAACGTAACCTTAAATGGAACTTTACAGTCAAATCACAGTACACGTTATTGGTATCACAACGAAACCGTACTTTGTAAATGCACTTCAGGCAACCCAGAAACGGCATCGGGTAAAAAAATAACGTTTCAATGCCACCGAAACTGTTCGCTTACGCTTATCAACGCAACCGTTTCTCATGCGGGAAATTACTGCGTAATGAATGATTTTAAAGACGAAAATCCAACACTCCAATTGTGCTACAATGTCACTATTCTATCAAGTTTTACGAAAAATGTATCTATGCAACAAACA…	MGYNVWKVFIIAIVAFVINLHCSNPGDIPISLKLGDNVTLNGTLQSNHSTRYWYHNETVLCKCTSGNPETASGKKITFQCHRNCSLTLINATVSHAGNYCVMNDFKDENPTLQLCYNVTILSSFTKNVSMQQTFSISTTTITSTLTSTAIPTTTQTPTTNAPTYPTTSLTTTTQRSTKKSKNKKKKNKTTTTSPTTPLKITLTTAAMTQAPLKLTDTVTTRAHTTESTPSTTSTSEPTTTSTTVSTTTRATEPTTTSTTAPTTVSTTKPTTTSTTKLTTPITTVATLPPTTLTTAITTRRRTTITSTSVTATTTTQTSPSQTSTPAENLNTPTQSTYNETHRPQVKRHHYHQHHAATHAFWVLVIVIVVIIIILWWFRIPQRLLQHYREQKYGGVAVSE…		25	23	120	355	377	39-43-46-49-50-58-64-65-70-72-77-85-87-92-94-119-122-123-125-129-133-135-137-138-139-140-142-143-144-146-147-148-152-153-154-156-158-159-163-166-167-168-170-171-172-173-176-177-180-189-190-191-192-193-195-196-201-203-204-208-215-217-219-220-224-225-227-228-230-231-232-233-234-235-238-239-240-241-242-243-245-246-247-248-251-254-255-256-257-258-259-262-263-265-266-267-270-271-272-273-274-275-278-27…	37-41-47-56-83-90-109-117-127-187-338
16277	cercopithecinebeta5_RL11T	cercopithecine_betaherpesvirus_5	FJ483968.2	RL11-alpha	RL11T	RL11T	-	179145	180347	400	ATGCATTTTCGAATCAGCTACATCGTAAAAGATGCTACGTTATACATCTTTATTATGATTTTATCAGGCTCCGCCGCCAATACAACATCTCTATCAACAAGCGCAAACGGAACATCAAGTTCAACACTAACTGTATCTACAACTAGTAGTATCGCAACCGCATTGTCCACATCGGTAACACCAACCACAAATTCTTCCCTGTCGTCCACCATATTTACAAGCAGTGCAACCGATTCATCACAATCGCCTACCACCATAGCATCAACAGAAACAACCACGAATGTATCTAGTACCAATTCTGTTACTACAAATTCATCTAATGTATCAGTAAGCATTAGTGCATCATCCACAACTACTACGTTAACAACTACAAACGCTACCAACACAAGCTTATCCAAC…	MHFRISYIVKDATLYIFIMILSGSAANTTSLSTSANGTSSSTLTVSTTSSIATALSTSVTPTTNSSLSSTIFTSSATDSSQSPTTIASTETTTNVSSTNSVTTNSSNVSVSISASSTTTTLTTTNATNTSLSNVSSSTVPLTTPATITSNNSKNTTNHNATNVNTTSAVVTVTPTNTTRNFTSTTRTSTTAMAGFILHLVNATVGETVTFKITNYTIHTHENTVWILMYNKSNKHTEHELCKSSSSHHIKHRWEDLCYNCNQSMLTLYNVTYNDSRRYVLRTESSSTHKPEAFDLTITAGNGTSYSNDTPAFCSLTSSTPPTSTNNQFIAVAVSSGAYAAWALALVLTVVAAMIFGQGRMRRPPYRRHREDDEQELIVRYHDSGRRRLTATGYDPVYDSP		25	183	297	337	359	28-29-30-32-33-34-38-39-40-41-42-44-46-47-48-49-50-53-56-57-58-60-62-63-65-66-68-69-70-73-74-75-77-79-80-82-84-85-88-89-91-92-93-96-97-98-100-102-103-105-106-109-111-113-115-116-117-118-119-120-122-123-124-127-129-130-132-135-136-137-138-142-143-146-148-149-152-155-156-161-165-166-167-171-173-175-177-178-182-183-184-185-187-188-189-190-203-207-209-213-216-219-223-243-244-245-246-286-304-306-314-3…	27-36-64-94-104-107-125-128-133-150-159-164-176-180-201-214-230-269-273-301
10778	humanbeta5_RL5A	human_betaherpesvirus_5	AY446894.2	RL11-alpha	RL5A	RL5A	-	5389	5676	95	ATGGATATGAGGAAACTGAATACCTCGCAGGGTCGAAATCTTACCACAGTTGATGATAGAAGACGGTTTTCCATCGGGTGGGAAACATGGGATGACGGTGGAGAGTCTCTATACGATGTGACTAATAATGGTACAACGGTCATCAATACAACAGCCTGTGTTTCAAGTTGTTCGCATACGTCGCTTGTGCTTTGCAATATGACGCAGCAGACTGATTCGTTGTACGGAGTGGGTCATCGGTTGAATGACGAAGAAGATGGTGAACTGTGGAGAGTTTCGGTTTCT	MDMRKLNTSQGRNLTTVDDRRRFSIGWETWDDGGESLYDVTNNGTTVINTTACVSSCSHTSLVLCNMTQQTDSLYGVGHRLNDEEDGELWRVSVS			3	94				7-13-43-66
10779	humanbeta5_RL6	human_betaherpesvirus_5	AY446894.2	RL11-alpha	RL6	RL6	-	6025	6360	111	ATGACGTTGATATATGTGGATGCGGATAATACTCGTAATGAGCTAAAAGCGACGACTGGGAGTAATTTTACCATTACGCATAGGAAAGATCCGTTGACAACTAAGTGGAAAACCGTTTTTGGTAACAATGGTGATCAGTGGTTGTGCAACGTTACGGGTATAGGTAATGCTACTGTGAATGGTAACGCAACTATTTGTGTGTCGAGCTGTGGTCATAATACGTTGGATTTATGTAATTTAAAGTCGGGAGATTCTGGCTTCTTCGATCTGTCTCGTTGGTTCGGTGAAAACATGGATGAATACAGTGGTGATGTGTGGCACTTGGAAGTCAGC	MTLIYVDADNTRNELKATTGSNFTITHRKDPLTTKWKTVFGNNGDQWLCNVTGIGNATVNGNATICVSSCGHNTLDLCNLKSGDSGFFDLSRWFGENMDEYSGDVWHLEVS			9	110			18-19-26	22-50-56-62
15581	humanbeta5_RL11	human_betaherpesvirus_5	AY446894.2	RL11-alpha	RL11	RL11	+	9142	9846	234	ATGCAGACCTACAGCACCCCCCTCACGCTTATCATAGTCACGTCGCTGTTTTTGTTCACAACTCAGGGAAGTTCATCGAACGCCGTCGAACCAACCAAAAAACCCCTAAAGCTCGCCAACTACCGCGCCACCTGCGAGGACCGTACACGTACTCTGGTTACCAGGCTTAACACTAGCCATCACAGCGTAGTCTGGCAACGTTATGATATCTACAGCAGATACATGCGTCGTATGCCGCCACTTTGCATCATTACAGACGCCTATAAAGAAACCACGCATCAGGGTGGCGCAACTTTCACGTGCACGCGCCAAAATCTCACGCTGTACAATCTTACGGTTAAAGATACGGGAGTCTACCTCCTGCAGGATCAGTATACCGGCGATGTCGAGGCTTTCTAC…	MQTYSTPLTLIIVTSLFLFTTQGSSSNAVEPTKKPLKLANYRATCEDRTRTLVTRLNTSHHSVVWQRYDIYSRYMRRMPPLCIITDAYKETTHQGGATFTCTRQNLTLYNLTVKDTGVYLLQDQYTGDVEAFYLIIHPRSFCRALETRRCFYPGPGRVVVTDSQEADRAIISDLKRQWSGLSLHCAWVSGLMIFVGALVICFLRSQRIGEQDAEQLRTDLDTEPLLLTVDGDLE		28	30	136	180	202	21-25-26-32-59-161	57-105-110
11039	humanbeta5_RL12	human_betaherpesvirus_5	AY446894.2	RL11-alpha	RL12	RL12	+	9850	11094	414	ATGCGTGTTGACCGTCAAAAACGCAACAACTTCACGTATCGACAAACGGTATATATAATCCTGACCTTCTACATTGTATATAGGGGCAAATGTAACAGCACTGATACCAATAATTCTACGTCTACTTCAGATAGCACCGTCTCTGATACTAGTGTGTACTCTACTCCAAATCTTCCCAGTACATTTTTTACAACTCTTGATACATCTACTGGCTCACAGATATCAACCACCTCAAACACCATATCCAGCACTACAAATACATTGGCCGCATCTTCTATAACTACGTTAAACACCTCGACTAACACTACGTCTTATACAGCTTCAACTCTTACTGCTCTCTCCAGTACCCACACAAATTCCCCAATACTCTCCAACAACGCAACATTATACACCACATCG…	MRVDRQKRNNFTYRQTVYIILTFYIVYRGKCNSTDTNNSTSTSDSTVSDTSVYSTPNLPSTFFTTLDTSTGSQISTTSNTISSTTNTLAASSITTLNTSTNTTSYTASTLTALSSTHTNSPILSNNATLYTTSLDNTTTDITSSESSINASTIHNTTYSPVTSIAVNCTVAANETNNSSSKNCQQDIGTIRVKSTTLTAEEGKNITIQGNSTWNCPNVVWYRHYNWSTHGHHIYPNRRYQTPTYQHKILTSHPICHPDVSSPAAYHDLCRSCNKTELRIYDLNTTNSGRYSRRCYKEYNHDGPHEDENFGLTVNPRNDTDNHTTPLCPRYVGTQSEEDEDDDYTLSTITNNNMRKTSHRDISHGTRTTWALTLICIACILLFFVRRALNKRYRPLRDDI…			184	313	367	384	39-41-42-43-45-46-48-50-51-54-55-60-61-64-65-69-70-72-75-76-77-78-80-82-83-84-85-87-91-92-94-95-98-99-100-102-103-104-106-108-109-115-116-118-120-124-128-131-132-133-137-138-139-144-146-147-151-152-156-157-159-162-195-324-333-335-349-357	10-32-38-101-126-136-155-167-173-204-210-225-273-321
11153	humanbeta5_RL13	human_betaherpesvirus_5	AY446894.2	RL11-alpha	RL13	RL13	+	11189	12070	293	ATGCACTGGCATCTTGCGATTACATGGACGGTAATCATATTAACGTTTTCGGAATGTTACAACCAAACTTGTCCGTGCCCCTGCATTTGTGTCAATTCTACAACAGTTAGCATATCCACCAGTGAAACAACGTCTAAAAACATCACTCCAACTACCACGACAAATTCCAAAAAAACAACGTCAAGTATTGCTACCACTACACCCTCGTTAGTAACGACTGGCAAAGTCGTTTCTACTGCAGCGTCGTCAACCATAATATCTCAAACCAACCGCAGTCATACGAGTAATGCTATCACAACCCCGAAAACGCGATTTGAATATAATATCACGGGATATGTTGGCCAAGAAGTGACTCTAAACTTCACTGGATCATGGAATTACATTCAATGGTTCCGGTAC…	MHWHLAITWTVIILTFSECYNQTCPCPCICVNSTTVSISTSETTSKNITPTTTTNSKKTTSSIATTTPSLVTTGKVVSTAASSTIISQTNRSHTSNAITTPKTRFEYNITGYVGQEVTLNFTGSWNYIQWFRYGSPGWLYSSEPICTVTSNYHHTFPRGALCFDCDMTKLLIYDLTLNDSGKYVVKRTRHDNQYEEACYSLTVIFANTTSIVTNRTCDRKRTENTDTTNHEIGKHIIETIKKANIPLGIHAVWAGIVVSVALIALYMGNRRRPRKPRYTRLPKYDPDESWTKT		19	101	203	247	269	37-43-44-45-49-51-52-53-54-56-59-60-61-62-65-66-67-95-99-213-216-222-225-227-228-279	21-32-108-120-178-207-214
11372	humanbeta5_UL1	human_betaherpesvirus_5	AY446894.2	RL11-delta	UL1	UL1	+	12174	12830	218	ATGGGTGTACAATGTAACAGTAAACTGCTGCTACTAGCCGTACTAATAACAATTATCCTATCTAGCATTCTGGTACAGGCAATTCCACATAAACAAAAAACATCCTACCAGCAGCTCTTGCTGCAAAGTGAACATGTACAAATACCCATCACAGTAGCCGAAGGAGATACAATTTGCTTTAACGTTAGTGATAACCCCTGCAACTTTTCTAGTTACTGGAATCACAATAACTGCGAACTTTGCGGTTGGACACCATTTTACTCGGAATATGCTGGATATTCCGAAAACAAGTCGTGTCACCCACGATTTACCTGTCTTCACGATACTAAAGGTCTGAAACTACACAACGTAACTACAAATGATTCAGGAATTTATACCCGAAACGTTTATTACTGTGAC…	MGVQCNSKLLLLAVLITIILSSILVQAIPHKQKTSYQQLLLQSEHVQIPITVAEGDTICFNVSDNPCNFSSYWNHNNCELCGWTPFYSEYAGYSENKSCHPRFTCLHDTKGLKLHNVTTNDSGIYTRNVYYCDIPCNISDDHKHNVEDFDNCNTTINRTHYIITVSSSRYSKRTNSHVATHVGWTATVVIIICVLTYVNVTTTLKHRLRTRNNVNHTM		27	32	165	178	200		61-96-116-120-137-153-157-199-60-104-113-182-42-82-93-100-136-142
11516	humanbeta5_UL4	human_betaherpesvirus_5	AY446894.2	RL11-gamma	UL4	UL4	+	13821	14270	149	ATGATGCTTAGAACGTGGATATCATTACCGATGGTACTGCTTGACGCGTACTGTTTTTGTATTTTTGTGAGTTGTTCAATCAGCACGACGACTGCTCCCGTGGAATGGAAGTCTCCCGACCGTCAGATTCCTATGAATATTACTTGCGCTAATTACTCAGGGACCGTCAACGGCAACGTTACATTTCGAGGTCTTCAGAACAAAACGGAAGATTTTTTGCACTGGCTGTTAGGGTGGGGTCATAAGTCCATTTGTTCATTTTTTCCGAAACTCCAAGGCAATAAAGAACAACATTATATGTATGGAATAACGAATCTCACGTATAACTGTACCTATGACCGCCTGACGTTGCTGAATTTGACGACGGAAAACAGCGGAAAGTATTATTTCAAACGAGAA…	MMLRTWISLPMVLLDAYCFCIFVSCSISTTTAPVEWKSPDRQIPMNITCANYSGTVNGNVTFRGLQNKTEDFLHWLLGWGHKSICSFFPKLQGNKEQHYMYGITNLTYNCTYDRLTLLNLTTENSGKYYFKREDVNSTFYYSCYNLTVT		25	50	148				46-51-59-67-105-109-119-145
11606	humanbeta5_UL5	human_betaherpesvirus_5	AY446894.2	RL11-alpha	UL5	UL5	+	14358	14858	166	ATGTTTCTAGGCTACTCTGACTGTGTAGATCCCGGCCTTGCTGTGTATCGTGTATCTAGATCACGTTTAAAGCTCATGTTGTCTTTTGTGTGGTTGGTCGGTTTGCGTTTCCATGATTGTGCCGCGTTCGAGTCCTGCTGTTACGACATCACCGAGGCGGAGAGTAACAAGGCTATATCAAGGGACGAAGCAGCATTCACCTCCAGCGTGAGCACCCGTACACCGTCCCTGGCGATCGCGCCTCCTCCTGACCGATCGATGCTGTTGTCGCGAGAGGAAGAACTCGTTCCGTGGAGTCGTCTCATCATCACTAAGCAGTTCTACGGAGGCCTGATTTTCCACACCACCTGGGTCACCGGCTTCGTCCTGTTAGGACTCTTGACGCTTTTCGCCAGCCTG…	MFLGYSDCVDPGLAVYRVSRSRLKLMLSFVWLVGLRFHDCAAFESCCYDITEAESNKAISRDEAAFTSSVSTRTPSLAIAPPPDRSMLLSREEELVPWSRLIITKQFYGGLIFHTTWVTGFVLLGLLTLFASLFRVPQSICRFCIDRLRDIARPLKYRYQRLVATV					112	134	67-68-69-71-72-74-76
11737	humanbeta5_UL6	human_betaherpesvirus_5	AY446894.2	RL11-gamma	UL6	UL6	+	14965	15807	280	ATGAACGGATGGGCTGGGGTGTGCTTGATAACTCACTGTTTGAATACGCGCTCACGCACATATGTAGCACTCAACATGTTAGCTTTTGCCCGCACGCCCCGGGGCGTGCCGAGCTGCCTTTTTAATAAAGTCTGGGTTTCCAGATACGCGCTGGTTCTGATTTTGATGGTTTGTGCCTCTGAAAGCTCTACGAGCTGGGCCGTGACATCCAATGGACTGCCTAACTGTAGCACGGTAACTAGAACAGCGGGTCAAGACGCTGAATTGCACGGTCCGGCACCGTTAAGCTGTAATGTGACCCAGTGGGGACGTTACGAGAATGGAAGCACACCCGTATTATGGTGCACTTTACGGGGATCACGCATGCGAGTCTCATTAGGACACCGTGTAGCGTTTGGC…	MNGWAGVCLITHCLNTRSRTYVALNMLAFARTPRGVPSCLFNKVWVSRYALVLILMVCASESSTSWAVTSNGLPNCSTVTRTAGQDAELHGPAPLSCNVTQWGRYENGSTPVLWCTLRGSRMRVSLGHRVAFGCSWKTFFIYNVSESSGGTYYQKGYNCTDKHITLSCFNLTVVPRAVQSTTTVMTPTLVTNSTFSVSLVALRLTTNSSAFGHAIYQRQQRVENGTLSKNITNLAFTYGSWGVAMLLFAAVMVLVDLGLPQSAWRRWRSHVDDEERGLLM			77	173	237	259	69-70-77-78-80-82-181-182-191-196-198-208-209	75-98-107-143-158-170-207-224-230
11850	humanbeta5_UL7	human_betaherpesvirus_5	AY446894.2	RL11-delta	UL7	UL7	+	15865	16533	222	ATGGCTTCTGACGTGGGTTCTCATCCTCTGACGGTTACACGATTCCGCTGCAGAGTGCATTATGTGTACAATAAACTGTTGATTTTAACTTTGTTTGCCCCCGTGATTCTGGAATCCGTCATCTACGTGTCCGGGCCACAGGGAGGGAACGTTACCCTGGTATCCAACTTCACTTCAAACATCAGCGCACGGTGGTTTCGCTGGGACGGCAACGATAGCCATCTCATTTGCTTTTACAAACGTGGAGAGGGTCTTTCTACGCCCTATGTGGGTTTAAGCCTAAGTTGTGCGGCTAACCAAATCACCATCTTCAACCTCACGTTGAACGACTCCGGTCGTTACGGAGCAGAAGGTTTTACGAGAAGCGGCGAAAATGAAACGTTCCTGTGGTATAATTTG…	MASDVGSHPLTVTRFRCRVHYVYNKLLILTLFAPVILESVIYVSGPQGGNVTLVSNFTSNISARWFRWDGNDSHLICFYKRGEGLSTPYVGLSLSCAANQITIFNLTLNDSGRYGAEGFTRSGENETFLWYNLTVKPKPLETTPASNVTTIVTTTSTVTDAKSNVTGNVSLAPQLRAVAGFSHQTPLENNTHLALVGVVVFLVLIVVCIMGWWKLLCSKSEL		38	35	135	191	213	142-143-146-149-150-153-154-155-156-157-159-163-166-170-182	50-56-60-105-109-132-147-164-168
11911	humanbeta5_UL8	human_betaherpesvirus_5	AY446894.2	RL11-delta	UL8	UL8	+	16573	16941	122	ATGACTAGCTCGAGACTATCTGCGTCGGAAAATTATGACGGAAATTATGAATTCACGGAAACTGCCAATACAACGCGTACAAATACCAGTGACTGGATAACGTTAGGAAGCAGTGCATCGCTGTTGAAAAGCACGGAGACTGCAGTCAACCTCAGCAACGCGACTACGGTCATCCCACAACCTGTAGAATACCCGGCTGGGGGAGTACAATATCAAAGAGCGGCAACGCATTATTCTTGGATGCTAATCATTGTCATCATTCTCATCATTTTTATTATCATCTGTCTACGAGCACCTCGAAAAATCTACCATCACTGGAAAGACAGTAAACAGTACGGACAAGTGTTTATGACAGACACGGAACTG	MTSSRLSASENYDGNYEFTETANTTRTNTSDWITLGSSASLLKSTETAVNLSNATTVIPQPVEYPAGGVQYQRAATHYSWMLIIVIILIIFIIICLRAPRKIYHHWKDSKQYGQVFMTDTEL					74	96	24-29-38-44-52-55-56	23-28-50
15926	humanbeta5_UL9	human_betaherpesvirus_5	AY446894.2	RL11-delta	UL9	UL9	+	16947	17648	233	ATGTCTAAGCGTTTGCAGGTATTTCCATGGATAACAATTTTATTTTACACATCAAAATCCCAGTATTGGAACTATATGACAATACCATGTACCCCTACAGTTGGATACGGCAGTCATAATATTAGCTTGCATCCGCTTAATAACTCATTATTTCAAGACGATGTTTTTGAATGGTACATAGACAAACCAATGGTTACTAACAAGTTATGTCTTTATCAAAGTAATGAACGCATAAAATCCAATCTAGACTCTCCAAATATTATGTGGCAGTGCACAGATAATCGTACACTAATTCTCATGAACTTAACCACAACATACAGTAGAAACTATTATTTTCAATCTTTTAAATATCTCGGACAAGGAGTACCAAAACCGAATAACTTGTGTTATAACGTTAGT…	MSKRLQVFPWITILFYTSKSQYWNYMTIPCTPTVGYGSHNISLHPLNNSLFQDDVFEWYIDKPMVTNKLCLYQSNERIKSNLDSPNIMWQCTDNRTLILMNLTTTYSRNYYFQSFKYLGQGVPKPNNLCYNVSVHFTHQTHCHTTTSSLYPPTSVHDSLEISQSFTSTNFTHTAVHYAAGNVEAQHDTATSHTMWIIPLVIVITIIVLICFKFPQKAWNKFTQYRYSGMLAAA		20	31	134	192	214		40-47-94-101-131-169
12255	humanbeta5_UL10	human_betaherpesvirus_5	AY446894.2	RL11-delta	UL10	UL10	+	17776	18540	254	ATGCGGCAACTGATTAACCATATCGTGAACCATGATCTTTTCCGATGGTCCGTCGTGACCGCAATGATATTTTACAGATATTCCGAAACCTGTATGGAGGTCACTGTCAGAGTAGGTGATCCAGTTACCCTCGGTAGTGGACATGGTTATCATCCAGGACAAAAAGTACACTGGTATAACCAGTCATGCGTCGGCATCGGCAACGGCGAAAATACGCATCCTATCTGCACCTACGACCCTCCTAAACCTGGTAGACAAAAGACAATGAAAACTACTCCGTTGCCATCACCATTGTTGTACGAGTGTCACAATTCCACATTAAGCATTCTTCATGTAAACGTCTCAGATCCCAGAAACTATTGCAGGCGAAAATGTCCACCAAAGGGTAACTGTGAGTTT…	MRQLINHIVNHDLFRWSVVTAMIFYRYSETCMEVTVRVGDPVTLGSGHGYHPGQKVHWYNQSCVGIGNGENTHPICTYDPPKPGRQKTMKTTPLPSPLLYECHNSTLSILHVNVSDPRNYCRRKCPPKGNCEFPTCFTLSLISRTTTRKPEQKTTLLRLKTTPNKHTQHKRSTRRTSPKDYNVTGLPKGFADSFTGNVEAHRTKDAAHSAWILIIIIIIIVVILFFFKIPQRLREKWDTKGYLYKGTDGLPTTD		31	32	141	210	227	77-88-91-92-146-147-154-155-161-162-167-172-173-176-177-184	60-104-113-182
12299	humanbeta5_UL11	human_betaherpesvirus_5	AY446894.2	RL11-delta	UL11	UL11	+	18642	19460	272	ATGCTGTTCAGGTACATTACCTTTCATCGCGAAAAGGTACTTTACCTAACGGCTGCATGCATCTTTGGTGTCTACATCAGCCTCCACGATGCCTGCATACCGGTGGTCGGCAAAATAGGTACCAACGTTACGTTAAACGCGGTAGATGTTCTTCCCCCTCGCGATCAAGTTCGTTGGTCATACGGTCCAGGTGGGCAAGGCTACATGTTATGCATTTTCACTGGCACATCAACAACAACATTTAACAATACGCGCTTTAATTTTTCATGTCTAAGCAATTACAGCCTTCTCCTCATTAACGTTACCACGCAGTATAGCACCACCTATCGTACTATGACATCACTAGACCATTGGCTTCACCAACGACATAACCATGGTTCTCGATGGACTTTAGACACA…	MLFRYITFHREKVLYLTAACIFGVYISLHDACIPVVGKIGTNVTLNAVDVLPPRDQVRWSYGPGGQGYMLCIFTGTSTTTFNNTRFNFSCLSNYSLLLINVTTQYSTTYRTMTSLDHWLHQRHNHGSRWTLDTCYNLTVNENGTFPTTTTKKPTTTTRTTTTTTQRTTTTRTTTTAKKTTISTTHHKHPSPKKSTTPNSHVEHHVGFEATAAETPLQPSPQHQHLATHALWVLAVVIVIIIIIIFYFRIPQKLWLLWQHDKHGIVLIPQTDL		31	33	139	225	247	147-148-149-150-154-155-156-157-159-160-161-162-163-164-167-168-169-170-172-173-174-175-179-180-182-183-184-190-194-195-196-199-219	42-82-93-100-136-142
14876	macacinebetajap_RL11A	japanese_macacine_betaherpesvirus	MT157324.1	RL11-alpha	RL11A	RL11A	+	3597	4418	273	ATGTGTCCGGGGCTTTTCACCTACATCACCCTTACAGGAATGGTGATGCATGCGGTGTCCGGGAATCCGCGTCAGCTCCTGTGCAATGTCAGCCGTTTTCCGGGAAATAACGTGTCTCAGGTGCGCCTGAGCGCGGGCGACAATGTCACCTTTCTGTACAATGTATCGCAGGGCCACCTTCTCTCGTGGCTGTACTCGAACCTGACCGCGAATAGCAGCAGACACCTGCGCAGGTACACCCTGTGCAGTGTGACCTCCAACTACCGGATGACCGAGACCCGCAACAACATGTGCCTGCGCTGCAACCGCTCTAGCCTGACACTGTGCTCGGCGAGACCCCAGGACTCTGGGCTGTACGTGTTACGAGATGAGACCAATAACACTGACGTGATGCGGTGT…	MCPGLFTYITLTGMVMHAVSGNPRQLLCNVSRFPGNNVSQVRLSAGDNVTFLYNVSQGHLLSWLYSNLTANSSRHLRRYTLCSVTSNYRMTETRNNMCLRCNRSSLTLCSARPQDSGLYVLRDETNNTDVMRCNVTVSASGKPTVTHRPHSRPTVTRISSAHLSGITLGKQKLSPNTWNTWMVHISFATMALACFGVAVVLSGCVCLRSVRAWTQRYRPLNEDSATHKIDFPDGMLKEHPPVTVVEPMKSADGTAVSLSAVSDDKPATLWLSK		21	29	137	185	207	138-144-146-151-154-156-160	29-37-48-54-67-71-102-126-134
12875	macacinebetajap_RL11B	japanese_macacine_betaherpesvirus	MT157324.1	RL11-beta	RL11B	RL11B	+	4747	5226	159	ATGGTCAAATATGTTTATTACATCTCTTTCTTATTACATATCACTGAATCCACCATAAATACCCACAATTACTCAGTTCCAGCTGGAAACGGTGTAACACTTGTAGACTTTCTTAACAGCACAACAGATTTTCGGGATGGTACATGGTTCTTTACAAAATCTGAAGGACGCTGTGAAGCAATGAGCTCTCTAGCCAATCGTCGAAAATTATGTAAACTGTATTATCACGTACAAGAACATAATCAGGTACAGCTGATTCCTGCATGTAGGGAACTTTTTAAATACTCATGTAACATGACAGCTCTACATATCCATAATGTAACAGACTTTACGCCTACAGATTATTCATTGGCAAAGGTTTACGATAACGGTACAACGACTACTCAATACTACCATCTA…	MVKYVYYISFLLHITESTINTHNYSVPAGNGVTLVDFLNSTTDFRDGTWFFTKSEGRCEAMSSLANRRKLCKLYYHVQEHNQVQLIPACRELFKYSCNMTALHIHNVTDFTPTDYSLAKVYDNGTTTTQYYHLQIVFHTTVTPQMSTAIHPPPRKTQVL		17	21	135			146-147	23-39-106-123
12783	macacinebetajap_RL11C	japanese_macacine_betaherpesvirus	MT157324.1	RL11-beta	RL11C	RL11C	+	5353	5934	193	ATGCACTGTTCTAGCTATGTGTTATACAGTATTACCTTTCTTTTTCGCGGAATGCATTGTAAAGAGCACATTATATACAATTATTCAACAGTTGTACACGGAACAGTAACATTTCTAGATGTCACTGGTTTAAGTGGATTTTCTAAAGGCACATGGTACTTTACACGTGTAAATGATAGTTGTTACGAGATATTTGGAGCGGAGGATGCACTCACGACACTTTGTAGTGTATATTATCACATAAATCATACAGAACCGTCCGAAATATTATCATCTTGTCCAAGTTACTTCAATCACACGTGCAACCTAACGTCTTTAAGTCTATACAATATAACTCCACATGCACCCACCACCTACAAACTAGTTAAAAACACAGACGATCGTAAAACAAACGTTACA…	MHCSSYVLYSITFLFRGMHCKEHIIYNYSTVVHGTVTFLDVTGLSGFSKGTWYFTRVNDSCYEIFGAEDALTTLCSVYYHINHTEPSEILSSCPSYFNHTCNLTSLSLYNITPHAPTTYKLVKNTDDRKTNVTFYNLQIKSVVNVLPSEAHSASRGSLYNTPIIATIILILVIIVIMYMQSHHKDHERIQYTR			22	139	156	178		27-58-82-98-102-131
12873	macacinebetajap_RL11D1	japanese_macacine_betaherpesvirus	MT157324.1	RL11-beta	RL11D	RL11D1	+	5909	6562	217	ATGAACGAATACAATACACTCGTTAGCTGCTTTTACTTTTTATTGTATGCATATATTGCAGCATTTACACATACAGTAACTTTACGCTATGTTTATAATGTATCTATTGGTGAAAATATTACATTATCTAAACCCGATAACCTATCCTTCCAACTACATCACTGGTTCTGTGAAAGAACATCTAATACATGTAGTAAACAAATGATTCAGTTATGTCAACAAACTGCTAGTGATAACGAAGCACAAAGTCATAAAGCTCCAAAAAACTGCTTTCCACCGACATTTACCTGCAATACTACAGGATTATATCTATATAATTTTCAAGACACCGATCCAACTAATTACATATTAATACAACGGAGCGGCAGTGATAATGTAAAAGATAGAAACACAACTTAC…	MNEYNTLVSCFYFLLYAYIAAFTHTVTLRYVYNVSIGENITLSKPDNLSFQLHHWFCERTSNTCSKQMIQLCQQTASDNEAQSHKAPKNCFPPTFTCNTTGLYLYNFQDTDPTNYILIQRSGSDNVKDRNTTYIINLLSITHTPPPLLTTHSNYFQPVAQTHANTSYNNITITLTVITLALFISGAGYLKHRKSSKHHKHTHKCMSLDESTYPESSI		28	27	137	170	189		33-39-47-98-130-169
15230	macacinebetajap_RL11D2	japanese_macacine_betaherpesvirus	MT157324.1	RL11-beta	RL11E	RL11D2	+	6600	7205	201	ATGTTTTTACATATACAAATTGTAATGTATATTTTACCTAGTTGCGTATTTTGCCAAAAGGAGATTAACACAACTGTCATTAATGGAAACAATGTAACCCTTTTGAAACCTGACAATGCTTCTTTTCAATTACAACAATGGTTTTTTAAACCCCACATTAAAGATGGATGTGACAACACACAATTATGTGACCAATTCCCAAATGATATTCATACTCACAATCCATATCCACCATACTGTATGCCACTCAAATTTATGTGCAACGGTACAAGCTTATACTTGCACAACGTGCGTCCAACTGCCCCAGTACAGTATTTCCTTGTACAACAAGGCGGTGTGTCAACATTGCCATATAGAAACATAACATACAACATACTTTTTTATATCCCACCCCATTCA…	MFLHIQIVMYILPSCVFCQKEINTTVINGNNVTLLKPDNASFQLQQWFFKPHIKDGCDNTQLCDQFPNDIHTHNPYPPYCMPLKFMCNGTSLYLHNVRPTAPVQYFLVQQGGVSTLPYRNITYNILFYIPPHSSSVTHSHPVTPHTFQQQYVSISLTAISQTYTNNHIYIVIVLIFIVTIFCIGLGYLHYRKPLQKRFRRL		18	19	127	168	190	139-143	23-31-39-88-120
13015	macacinebetajap_RL11F	japanese_macacine_betaherpesvirus	MT157324.1	RL11-beta	RL11F	RL11F	+	11415	12101	228	ATGTATTTGTACATAACATTCATTATCTTGATGTTCTTCAGCCCGCGTGGCGAGAGCGTGTCTCTTCTAATCAAGAATCATACCATGACATGGGGTAGCTCCGTGACCCTGACAGACGTGGATAACAATACAATGAATAATTTGGGCGAATGGGCAGCGTATCTTGTTAACACAACAGCGTGTCCCAACACGAATGTGACATTGTGTATGATTAACCCGCATTTACTGCCAAATGGAACGGACACTCGAACAAATAAGACACGCATATCGGAATGCTTAAACACGACGACGTTTATTTGTAATAAAACTTTACAGATTACAAACATTACAAACGAAACCCACACAGACTACATGTTGACAAGATATCGCAATTGCACAAATGGAGACAGCAATGGGAAC…	MYLYITFIILMFFSPRGESVSLLIKNHTMTWGSSVTLTDVDNNTMNNLGEWAAYLVNTTACPNTNVTLCMINPHLLPNGTDTRTNKTRISECLNTTTFICNKTLQITNITNETHTDYMLTRYRNCTNGDSNGNTEPEYTQFHLDFTMTTLPPTTVLPTTETTTSGYATSASALELSESFSMASISIPTMVFAGGGLLLFGLAYCAYTQGWYPCRVKTTSSTQTQRLLS		19	17	145	184	206	149-153-154-158-159-161-162-163-164-168	26-42-57-65-78-85-94-101-108-111-124
13142	macacinebetajap_RL11G	japanese_macacine_betaherpesvirus	MT157324.1	RL11-alpha	RL11G	RL11G	+	12296	13267	323	ATGACTAAGTATACGTGCTTCAGGTCGATGTCTGCCTGCGGCATCTTTATGCTGCTAATAAATTTTGCATTAGCATGCGACCCCCAGTGTGCCTGTAATAATAGCTGTGGGTTTGCATACAACGTTACCCACGTATCCGGCTACGAACACAGCAACGTGACATTGCACACAAGCATCAGCCACAGTAACGTATCGAATATGCATGTCGGTTACTGGATACATTACAACTATCCGGCAATGTCTTATGCACTGTGTACCGTTTCGGGCGAAAATGTTGCTAACACCAAACACGACGGCTGGTCCTTCGAGTGCAACGGCACCAGTTTGACGTTGCACAACTTGAGCGCCGATCATACGGGAAGCTATATTTTTAAGAATCTCTTAGGACTGATGGAGCAC…	MTKYTCFRSMSACGIFMLLINFALACDPQCACNNSCGFAYNVTHVSGYEHSNVTLHTSISHSNVSNMHVGYWIHYNYPAMSYALCTVSGENVANTKHDGWSFECNGTSLTLHNLSADHTGSYIFKNLLGLMEHYTVTVLPIPSPPAPQVTTVTNCSLTFFSEHFWRNATAKILTTTTQRTSTTTTSTTKPTTTTHRTTAGRISTPTPKESSTSTTTEGSTTTTWPSGRPKFISKYSKLSVYAAWTAGLFGTALFIFLVVFVCALRHLNNREGALYRPPSNLPEKEKEKKKTKTTRSGVYHLLSSSENRSSPQPTSCAVKSMFS		25	33	138	240	262	143-174-175-176-177-180-181-182-183-184-185-186-187-188-191-192-193-194-197-198-203-204-206-210-211-212-213-214-215-216-219-220-221-222-223-226	41-52-63-105-113-154-167
13272	macacinebetajap_RL11H	japanese_macacine_betaherpesvirus	MT157324.1	RL11-gamma	RL11H	RL11H	+	13629	14810	393	ATGTATCTCAAAAGCATAAAACCGACTTCAGGTAACAGATCAACTCACACAAGGTCGTGCGAAACGCTACTGGAAGCACAGACCGCTATGAAGACGCACGTTTCCAGGCTGCTGTGCGCCTATTCCATTATCTTTTGGCCGATTCTGGCAGCGGACAATTCGACAAACAGTTCGAGTTTAAACGCGACGACCGAATTAACGACTGTACCGACGACGCCCGGATCGACAAATAGTTCACATCTCAATAGCACAACATGGACAACGACGTATGGATATGCAAGTACTTCGCAGGAGAGTACTACGGAACCTATGTCAACCACGGTTACGAACACATCACATACGTCAGCAGAGGCCTCTTTACACCCAAATACAACTCTAACATCATATACAACCACGTTA…	MYLKSIKPTSGNRSTHTRSCETLLEAQTAMKTHVSRLLCAYSIIFWPILAADNSTNSSSLNATTELTTVPTTPGSTNSSHLNSTTWTTTYGYASTSQESTTEPMSTTVTNTSHTSAEASLHPNTTLTSYTTTLSNDSTSVLRNISHTTTTSWTSTPGRNITTPPHWPFEMHGHYFTLWVSNCYCGYLKVLPGSNITFNGTKKNDTDSIWFLARYFNYWLCIFTDDANYTMDYINLTHTCTSETMTLWNVLESNSGIYFQRRTDKQNYDSTFICYILNVTADAANTTYPEITTTKCHRPLWKNRPDFASIEARPTSPDYEELSIQDILESLSLKGGLKGSLLKFVLKFGWLCGIVVGATVTLIIIFKLPQKLCFLSSYIPQHRGYKRLSSNQIL		50	185	278	343	365	5-9-10-14-15-17-19-59-63-64-67-68-71-72-75-76-78-79-83-84-85-87-88-89-94-95-96-99-100-101-105-106-107-109-111-112-114-115-119-124-125-127-128-130-131-132-134-137-138-139-145-147-148-149-150-151-153-154-155-161-285-291-292-308-314-315	12-53-61-77-82-110-123-143-159-194-198-227-234-277-284
13424	macacinebetajap_RL11I	japanese_macacine_betaherpesvirus	MT157324.1	RL11-gamma	RL11I	RL11I	+	14892	15851	319	ATGCAGATCTCAAAGTCGGTCTACGCATCTTTGATCGTGTTATGGGTTAGCGCAGTTGCATACGGACAGACAAGCGACTCGTCTTCCAACTCAACAACGCCATGGACGAATACGTCGACACGCGGATCTGTGAGCACATCGCAACCAACCACAATTCAAGTAACGACCGAACGGACGGCAAGTGAATCTGGAAATAGTTCAAACCTGAACAGTACAACAGCTCCGTCATGGACAACCATTGCAGATACCAACGCGACCACCGTACCTCCATGGCCTGTCGAAATACAAGACAGAATCTCTGCACTATGGACTAACGGCTGCTATTGTGGATCTCTAAGTGTTCTTCCAGGAGCCAACGTGACGCTGAATAGTACTAAGAAACAGACTAACACCGAGACG…	MQISKSVYASLIVLWVSAVAYGQTSDSSSNSTTPWTNTSTRGSVSTSQPTTIQVTTERTASESGNSSNLNSTTAPSWTTIADTNATTVPPWPVEIQDRISALWTNGCYCGSLSVLPGANVTLNSTKKQTNTETMWFVSEKLNNLLCIFYFANQNDSMDYDNLTFTCTQNNITLWNVLERNSGIYCEIQSSLSTYNSTYICYNLTVTADASNATNPLITTTKCHVTRKRYYSDDTSVGTLTTSDTTLSIEDILDSRRDLQNNGRSNLLGSVIQFVWLGVIVIGSTITLALVFRVPQKVCSLFYHCRYRYRGYEKIPGQIL		22	110	205	271	293	28-29-31-32-33-36-39-40-43-45-46-47-50-51-55-56-59-61-63-66-71-72-73-76-78-79-83-86-87-219-225-231-235-240-241-242-245	30-37-70-119-123-154-161-170-195-202-211
15595	macacinebetajap_RL11J	japanese_macacine_betaherpesvirus	MT157324.1	RL11-gamma	RL11J	RL11J	+	15910	16509	199	ATGATTATGAAGTTCATAATGATGTTTATATTTTTACAATGCAACTCGCAAACCCTTTACTTGCCTACATGTAGTTTGAAAACGTGTTGTGTAGGTGACGAAGTTATATTACATTCCACTATACCAACTACATGCAATAAAACGGCATGGTATCGGTATAAAAACAGTAGCGATACATTACTATGTAAATTTTTAGGAGGTTTTGTAACTGTTAATTTCAAAGAACGCATCTCCAGTACGTGTTCACGTCAATCTTTTATTTTCCACAATATTCAATTACCGTCAACAGGAACATATTATGTCGTCGGAAACAATTGCAGTGGATCGTCATTGATGTCTACGTGTCATAATGTTACTGTTGAATCCAAGCCCACCACTGATATGATTGTTGCCGCAACT…	MIMKFIMMFIFLQCNSQTLYLPTCSLKTCCVGDEVILHSTIPTTCNKTAWYRYKNSSDTLLCKFLGGFVTVNFKERISSTCSRQSFIFHNIQLPSTGTYYVVGNNCSGSSLMSTCHNVTVESKPTTDMIVAATPDTNITAISSQRIASQSNATHFEDETVTIHGAWGLVIVALLFLWVAIEFRLHQKCFAYFRNYVTTL		16	25	120	162	184	39-43-142-143-148-150	46-55-117-137-151
13688	macacinebetajap_RL11K	japanese_macacine_betaherpesvirus	MT157324.1	RL11-delta	RL11K	RL11K	+	16543	17217	224	ATGTGTAATTTCAATATGGTGATGATAGCGTGTACACTGATGCACAGAACGTTCTCAACATATATCAAATGCAATAATGATTTTGGAATTCCAAGTACCTGTACTCAATATAACGAAACAGCCATTGTGGGACAAAATGTTACATTAGGTATATGTATCGAAAAATATAATCCCGTATCATGGCATCGAAAAACAAACAATAAAGCAATTGTTCTGTGTCAATATTCAGACTCGACAAACTGTAATCAACATCACAACATATGTTATCAATGTTTATCCAATTATTCTTTATTACTTATCGATGTTCAAACGGATTACAATGGTATGTATTACTTATCGTATCTAAAAGACAATAAGTACACGGATCTGTGCTACAATCTAACGATTACTACACCAACA…	MCNFNMVMIACTLMHRTFSTYIKCNNDFGIPSTCTQYNETAIVGQNVTLGICIEKYNPVSWHRKTNNKAIVLCQYSDSTNCNQHHNICYQCLSNYSLLLIDVQTDYNGMYYLSYLKDNKYTDLCYNLTITTPTFNVSQTPINRTTVKCIFESNINTKNVKKNVYTTVNKRITNVESYTDHSSNMQHTWLLLPFIITVTIIAVWNFMPRRYNRLKSHREYVRIQY		19	25	129	187	206		38-46-94-126-135
13849	macacinebetajap_RL11L	japanese_macacine_betaherpesvirus	MT157324.1	RL11-delta	RL11L	RL11L	+	17315	18007	230	ATGAATAATTTATACATTGTATTCATTTTAACATATATATCAATGAATAAAGCCATGACAGATTTGGTATGCAATTATAACGAATCCCAAGTTTGCAAAGAACATTGTAACGAAACAGTATCAACTGTGGGAAAAAACGTTACATTGGGTATACCTATCAAAAACGGTAGCACCGTATTTTGGAGCAGAGAAAAAAATAACGTTCCACAATTATTATGTCAATTCTCACCATCGTTAGTTACATGTAATTCCCGTCACCATATATATTATGAATGCTTACATAATTATTCTTTATTACTTATTAATGTTACAACACAATATAGCGGAATTTACTGTTTATCAGCATATGCACCTACCTCGAAAAACGACATAGAAACATGTTACAATCTCACTGTTCAC…	MNNLYIVFILTYISMNKAMTDLVCNYNESQVCKEHCNETVSTVGKNVTLGIPIKNGSTVFWSREKNNVPQLLCQFSPSLVTCNSRHHIYYECLHNYSLLLINVTTQYSGIYCLSAYAPTSKNDIETCYNLTVHSQRISSSKLIPELSAKHTTSITPHTTTNVQHNKSVANYTFQAYYASNNHMPWLALPILIIILVVLCWFHMPQRYKYQPYTWAFCFYGVCTPTHLQRK		18	37	132	183	202	151-152-153-155-158-159-160-167	27-37-46-55-95-102-129-165-170
15945	macacinebetajap_RL11M	japanese_macacine_betaherpesvirus	MT157324.1	RL11-delta	RL11M	RL11M	+	17908	18597	229	ATGCTGGTTCCATATGCCTCAACGATACAAATATCAACCATATACATGGGCATTTTGTTTTTACGGAGTATGTACTCCAACACATCTTCAAAGAAAGTAGCTTGTATACCGGTAAACGGCACCGCAGGACGCAACGTGACTCTAGATTCACCACCGTTCAATCATCATACTACATATGTTTACTGGTATCGACAACTTGGCAAAGGAACGAACGAATTATGCAGATACGTTCCGAACAAACAAGAAAGGAACGCCAGGATTAAATTTAAATGCCTTGGCAATTACAGTTTGTTACTGATTAACGTAACAACATCATATAATGGTAACTATACAGTCAAGCTAGATCTAGGACTAGGAACAATGTCCGTTACTTGCTATACATTAACAGTAAGGACAGCC…	MLVPYASTIQISTIYMGILFLRSMYSNTSSKKVACIPVNGTAGRNVTLDSPPFNHHTTYVYWYRQLGKGTNELCRYVPNKQERNARIKFKCLGNYSLLLINVTTSYNGNYTVKLDLGLGTMSVTCYTLTVRTATQIVKTTTRKPTTTRKTTIATSTTITTTAATTMKTTCITNSPNTLSDSKPEAIVALNETSELQIREHTNLHAIWLLLPVLIVIICFFTANSKTTEL		30	36	130	203	222	139-140-141-145-146-147-150-151-155-156-160-161	27-39-45-94-101-109-190
15980	macacinebetajap_RL11N	japanese_macacine_betaherpesvirus	MT157324.1	RL11-delta	RL11N	RL11N	+	18625	19008	127	ATGCATTCCGATTCATTAACAATGAATGGAAAAGGATCTTTTATATGGATTATGTGGCACATACCACAGTTGTATATATGTTATGTAACAAAAACGAAATATGACATTGACGTCAATTGTACGAATACCAGTTTAGATACCCCAACTGCCGAAGCAATTACAGTATCCAAGATGTATGTTGAAATACCAAATGTACATACTGCACGTACTGACTCTAACCCAGTTGGATCTCATGTAAAAGGACAAAATGACGACGACTACGCAAACACAATCACAGTCATTATATTGTTAATATTGTTTATTGTAATTATCCTGCTATTTTTTAGAATTCCACAACGATGTTGGGAAGGATACCAAAAAACAAGAGTCAATTCACCGTAT	MHSDSLTMNGKGSFIWIMWHIPQLYICYVTKTKYDIDVNCTNTSLDTPTAEAITVSKMYVEIPNVHTARTDSNPVGSHVKGQNDDDYANTITVIILLILFIVIILLFFRIPQRCWEGYQKTRVNSPY					88	110	70-72	39-42
16134	macacinebetajap_RL11O	japanese_macacine_betaherpesvirus	MT157324.1	RL11-delta	RL11O	RL11O	+	19087	19758	223	ATGATCCCATTATTGGGAAAATGGCTAAAATATGTATGTATAGCATGTTTGATAATACTAGTTAACATTAACCATGTAACAGGAGTTAACTGTACAAACACAAAAACAAAGACAGGGACTGTAGGTACCAACATTACTCTAACCACCACTCCGGTATCTAACAAGGGAATTCTATACTGGTACAAACCGAATTGCACCACCAAAGACAGATTGTGTGACTATTCAGGATATACTGGTAAGAATGATGTATCTGATAAAACCAATGTAAAGTTTATTTGTTTGAACAACTCGTCAACGCTAATTCTAATTAACGTTACAGCAAACCAATCAGGTCAATACTGCAGCAGTACATATAGTTCCAATAGTTTTACATACAATTGTTTTAACGTAACTATAAAA…	MIPLLGKWLKYVCIACLIILVNINHVTGVNCTNTKTKTGTVGTNITLTTTPVSNKGILYWYKPNCTTKDRLCDYSGYTGKNDVSDKTNVKFICLNNSSTLILINVTANQSGQYCSSTYSSNSFTYNCFNVTIKSILSTTPSPSSPSPPSSSPFLYTTPSHWRTTPQLQIPPGYATHTEKQDAAHIASILILLLLFVAIVILFFLKIPQKLWEKYYKRKTNITS		28	32	132	182	204	38-40-49-50-139-141-143-144-146-149-150-151-156-157-159-163-164	30-44-64-95-104-129-220
14250	macacinebetajap_RL11P	japanese_macacine_betaherpesvirus	MT157324.1	RL11-delta	RL11P	RL11P	+	19914	20693	259	ATGCATACAAGATTACCTGCACATATCATTGTCATACTTGGGTCCGCATTATGGCTCACTGTGGCCTACATAGTAACCAACGAACCTCCATTTTGTAACGATTGTCGAAGATGTACGCACATTGTAACTACCAGGGGTGACTCAATTATTCTAAACTCATCACATTTCAATAATAACAGTAATCCAAAATCACGCTGGTATCTGAAAGATGGCGACAACGATCATGACCTTTGCAATATGAAACTTGGTACAAAAACTCAAAATGTATCAGGGTTCAACTTTGATTGTCGCAACAGCAGCTTGATTATAAGAAATTTAACACGCAACAGATATCCATATGAACATCATATATTCTCGAATCAAGGACAAGACAGTTTTTATTTCAATATAACTGTAATA…	MHTRLPAHIIVILGSALWLTVAYIVTNEPPFCNDCRRCTHIVTTRGDSIILNSSHFNNNSNPKSRWYLKDGDNDHDLCNMKLGTKTQNVSGFNFDCRNSSLIIRNLTRNRYPYEHHIFSNQGQDSFYFNITVISPHVNISGLNLLDKCDNRRCTTKVKYPTECNTRPPPRRTTLSKPHPNKHTTKHQPPKTSTKGTSSPNVPNVIDGASNYTVLGHFVSDTFQAEHMAWGAALIIILIILIWAIRYWLRKSKKPRKEYL		22	36	132	226	248	154-155-161-165-172-173-175-183-184-191-192-193-196-197-198	52-88-98-105-129-210
16045	macacinebetajap_RL11Q	japanese_macacine_betaherpesvirus	MT157324.1	RL11-delta	RL11Q	RL11Q	+	20784	21401	205	ATGGTTTTTATAACCCATACCCAATGGACTATCATACTGATAAGCACCATACGCACGTACATAGCTGTACAGTGCAACAAAAGTAAAGTCATAACAGTAGAAGAAGGTGACAATGTGAAACTTGGAAACTCTAGACATCATGGACATCATGTTACTTGGTATCAGCCACCATGTGATGGTATATGGAACGTGTTATGTAACCGAACATCGCAAGGCGAGGAAATGTTTTTTACAAACAAATCCATCTCATTTATGTGTGAACAAAAATCCAATATGCTGAATTTGCGTGGATTGACACCCGGGGGCTCAGGACAATATTGTAAAACAATCTACAATACAAGAAATGGTAAAAAAGAAATTTACCAAGAATGTTATAATGTAACAATCATATCTCACATT…	MVFITHTQWTIILISTIRTYIAVQCNKSKVITVEEGDNVKLGNSRHHGHHVTWYQPPCDGIWNVLCNRTSQGEEMFFTNKSISFMCEQKSNMLNLRGLTPGGSGQYCKTIYNTRNGKKEIYQECYNVTIISHIKSTTQKMTTRQETSSHRTSNVTPSTSIFRGKTANNKRDRYDDLAPALELVGFLLFITIIVLFCLRTELFEGM		22	26	129	176	198	141-147-148-151-152-155-157	26-67-79-126
16135	macacinebetajap_RL11R	japanese_macacine_betaherpesvirus	MT157324.1	RL11-gamma	RL11R	RL11R	+	21403	22023	206	ATGAACATCTATATAAGGAGATACCTAGGTGAATGGAACATAACTATGCTATTAGTACAAACATGCGTTCAAAGTACAGAACCATGTACAAATACATATTCGATTAATGTTACAGCCAACGACAATGTAGTTTTGAATGCTACTCGAGCAATGGAAAGCTGCTTCATATTTTGGTTTAAAAACCCAGCAGAAAGCATGTGTCAATACAATGCATCACACGCAATGAAAGCAAGCGCGTACACAGGTAGACTAAATTTTACTTGCACAAATTATACATTAACCATATTCAACGCAGACTCCTCAGCCTCAGGAATGTACTATACGATAGGTGCACATGATCTGTACTGTATTCGAGAAAAAATATGTTATAAAGTCAAGGTACAGTCTACATTAAAACAT…	MNIYIRRYLGEWNITMLLVQTCVQSTEPCTNTYSINVTANDNVVLNATRAMESCFIFWFKNPAESMCQYNASHAMKASAYTGRLNFTCTNYTLTIFNADSSASGMYYTIGAHDLYCIREKICYKVKVQSTLKHESLVTQISPPLRISPSMSESTIIWYIFVSSGLVIIILYLAKNAHSYWKHGHYYVPQIWWIQVDVPEAYRSMVS		25	30	127	154	173		13-36-46-85-90
16206	macacinebetajap_RL11S	japanese_macacine_betaherpesvirus	MT157324.1	RL11-delta	RL11S	RL11S	+	22096	23544	482	ATGGTTAAACGGCGTTACCGTGCCACACACAACTCCTGGCAACTTGTATTTGTCTCAATATTGGCATTTATTATTCACCTACATTATTCGACATATACAGCTATACCTGTTACTGTTACAACGGGAGACAAGATTACTTTAAATGCCACCTTAAACCTATCAAATGGCATTGGTTACTGGTATCATAACGAAACTATACTTTGTGGATGTACTCCCACCAACGCGGAATCTGCTTCACGTCCACTATTGAAATTCATATGTCATCGTAATTGCACAATAACCCTTTTGAACGTGAGCAGTCACAGTGCTGGAAACTACTGCCTAATGGCTAAACCCAAAAACGAAAAACCAAAAGATACATTATGTTACAATGTGACTGTCTTACCGACTAGTAGTACC…	MVKRRYRATHNSWQLVFVSILAFIIHLHYSTYTAIPVTVTTGDKITLNATLNLSNGIGYWYHNETILCGCTPTNAESASRPLLKFICHRNCTITLLNVSSHSAGNYCLMAKPKNEKPKDTLCYNVTVLPTSSTLTNTTQHPVITLTTASPTTITVTIPTTTLTPMLTTTTSQTASLTINATTTLPTTNSTLPSTSIMTTSNETTATHGTTKAKRTRKNRKKKLGSTKAPTTALHSSNPLLTTVTTTAAITVSLTGSTTVTTTAHTALTTVNTTRNALSTNTEPLTTVTTTHNALSTDIVQLATVTTTAHTTLPSSKTRSSNIQNAVTSSEYTTERNATALTTTKPATTLPTTTCSTVPPTTVVTTSTLSTTIPTTRWYTTSTSTLTKQRRNTQTSSSYQ…		33	30	127	433	455	38-40-41-46-50-54-71-73-77-79-94-99-100-102-120-126-130-131-132-133-135-137-138-144-146-147-149-151-152-154-156-159-160-161-163-167-168-169-170-171-173-175-177-181-182-183-186-187-189-190-193-194-195-198-199-200-203-204-206-209-210-215-225-226-230-231-235-236-241-242-244-245-246-250-252-254-256-257-258-260-261-262-265-268-269-272-273-278-279-281-285-286-288-289-290-295-296-303-305-306-307-310-311…	48-52-63-90-97-124-136-179-188-271-416
16304	macacinebetajap_RL11T	japanese_macacine_betaherpesvirus	MT157324.1	RL11-alpha	RL11T	RL11T	-	180092	181225	377	ATGCAATTCAGAATAAGTTATCTTATAAAGGATCGCACTATCTATATTTTCATTGCCATACTTTCTCGATATGCCGCTTCCAACAATACATCAACAGTATCGACCACGACTAATGCAACATCTACCCTAGCAATAACATCACCTGTAACTACCAACACGAGTGCAATATCCACAGTATCTAAAACTACTGAAAACATATCAGCAACCACACATAGTGATAATAACAGTACATCAACATTAAGTACAAGTACATCCAGTACTAATACCGTTGTAACTGCAACAGATACATCTAGTAGTACAAATGTGTCAAATGTCCCTACTACGTCTACAATTACCGTTACATCTCAAAATACTAGCAACATATCTAATCATACAATGGTCAATACTACATTGAGTTCA…	MQFRISYLIKDRTIYIFIAILSRYAASNNTSTVSTTTNATSTLAITSPVTTNTSAISTVSKTTENISATTHSDNNSTSTLSTSTSSTNTVVTATDTSSSTNVSNVPTTSTITVTSQNTSNISNHTMVNTTLSSAVTTPASTSNISTTLVNTTANTTANTTTTRTSTAAVLGYTLVKVNATVGETVNLTATNFSITTHSHTYWVLMYNKSKVMTEHELCRTSGSHQTKHHYGTLCYNCSKSTLMLYNVTHNDSRRYVLKTQDNNPKPEAFDLTVTAGNGTSYPNSTPDFCRFTSSQPPTSSSTVNVYLQDVAAPATHAVWALALVITVVIVLMFGQGKMRHMRYYRQRHSDDREELIVRYRPERRRLTTGYEQMYISS		27	160	273	312	334	27-31-32-34-35-36-37-40-41-42-46-47-50-51-53-54-57-58-60-62-63-67-69-70-72-76-77-78-79-81-82-83-84-85-86-87-89-92-94-96-97-98-99-100-103-107-108-109-110-112-114-115-118-119-122-125-129-130-132-133-136-137-140-141-142-145-146-147-151-152-155-156-159-160-161-162-164-165-166-173-220-221-223-280-284-292-293-294-298-299-300-301-302	28-38-52-65-75-101-120-128-143-150-154-158-178-186-191-207-236-246-250-277
14879	macacinebeta3_RL11A	macacine_betaherpesvirus_3	AY186194.1	RL11-alpha	RL11A	RL11A	+	3528	4349	273	ATGTGTCCGGGACTTTTCACCTACATCACCCTTACAGGAATGGTGATGCACACAGTGTCCGGGAATCCGCGTCAGCTCCTGTGCAATGTCACCCGTTTTCCGGGAAACAACGTGTCTCAGGTGCGGCTGAGCACGGGCGACAATGTCACCTTTCTGTACAATGTGTCGCAGGGCCACTCTCTGTCGTGGCTGTACTCGAACCTGACCGCCAATAGCAGCCGCCACCTAAGAAAGTACACCTTGTGCAGTGTTACTTCTAACTACAGAATGACCGAGACCCGCAACAACATGTGCCTGCACTGTAACCGCTCGAGCCTGACGCTATGCTCGGCGAGACCCCAGGACTCGGGGCTGTATGTGTTACGCGATGACACCAATAACACTGATGTGATGCGATGT…	MCPGLFTYITLTGMVMHTVSGNPRQLLCNVTRFPGNNVSQVRLSTGDNVTFLYNVSQGHSLSWLYSNLTANSSRHLRKYTLCSVTSNYRMTETRNNMCLHCNRSSLTLCSARPQDSGLYVLRDDTNNTDVMRCNATVTGNGQLPVTHRPHSRPTVTRISSAHLSGITLGNQKHSPTTWNTWMVHISFATMALACFGVAVVLSGCVCLRSVRAWTQKYRPLNEDPAPQKIDFPDGTMKEHPHVTVIEPTKSADGTVVGLSAVSDDKPATLWLSR		21	29	137	185	207	146-151-154-156-160	29-37-48-54-67-71-102-134
15126	macacinebeta3_RL11B	macacine_betaherpesvirus_3	AY186194.1	RL11-beta	RL11B	RL11B	+	4710	5198	162	ATGGTAATAACCATTATTGTCCTTTATTTATTATTAGTGAAACCCTCTAATTCAAGTACAAACACACATACATATGCAGTACCAATCGGAGGTAATGTCACTTTGTCAGACTTTACCAACGACATAACACATTATACATTAGGTATATGGTACTTTACAAGTTCTTCAGGAATGTGCCAAATAGATATCAGTGATAACGATAGGCATCGCAAATTGTGCAATATCTATTATGCACGGACAGAATGTGAAACTCTAACATTACGGAGCGCATGCAAACTAGCGATACAACACTCATGTAATATGACAACATTGACCATTTACAATGTAAAAGATTATACACCTAAAGATTATACATTGAAAAAGCGCCATAAAAATTCTACGGAAACTACACAATACTAT…	MVITIIVLYLLLVKPSNSSTNTHTYAVPIGGNVTLSDFTNDITHYTLGIWYFTSSSGMCQIDISDNDRHRKLCNIYYARTECETLTLRSACKLAIQHSCNMTTLTIYNVKDYTPKDYTLKKRHKNSTETTQYYRIQLVFPTTQIPKTNTVVYPPPHQRTQVL		18	22	137			16-149	17-32
12787	macacinebeta3_RL11C	macacine_betaherpesvirus_3	AY186194.1	RL11-beta	RL11C	RL11C	+	5325	5906	193	ATGCGCTGTTCTAGCTATGTGTTGTACAGTATTACCTTTCTGTTCCGTGAAATGTGTTATACAAAACACATTATATACAATTACTCAACGGTTGCAGGCGGTACAGTAACATTTTTTGATGTCACTGGATACAGTGGATTTACTAAAGGTACATGGTATTTTCAACCTGTTAATGATAGTTGTTTCAACACATTTGTGACAAATGATGCATTTACGAAACTGTGTGGCGTCTACTACCAAATAAATTACACAGATCTATCTACCATAATAGAATCCTGCCAAACGTACTTCAATCACACATGCAACCTCACGTCTTTAAGTCTGCACAACATTACCCCACAGGCACCAACTACATATAAGCTAGTAAAAAACGCTGTCACTCGCAAACAAAACATTACA…	MRCSSYVLYSITFLFREMCYTKHIIYNYSTVAGGTVTFFDVTGYSGFTKGTWYFQPVNDSCFNTFVTNDAFTKLCGVYYQINYTDLSTIIESCQTYFNHTCNLTSLSLHNITPQAPTTYKLVKNAVTRKQNITFYNLQIISIENVLPSQANYASRGSLYNTPIIATVILIIVITVIVYMQYHHKDHERIPYTH			22	139	156	178		27-58-82-98-102-131
12879	macacinebeta3_RL11D1	macacine_betaherpesvirus_3	AY186194.1	RL11-beta	RL11D	RL11D1	+	5881	6396	171	ATGAACGCATACCATACACTCATTAGCTGCCTCTGCTTCTTCATACTGTATGCATATATTACAGAATCTACAAGGGTTGTAACTTTACAATATGTTTATAATGTATCTATTGGCGAAAATGTTACATTATCTAAACCCGATAACCTATCCTTCCAACTACATTCCTGGTTCTGTAACAACAGAGCTAGTGCATGTAATAATCCAATAATGAAGTTATGCGAAGAAACTGCGGGTAATAATAAACCGAACAGTTATACTAGATTTCAAAATAACTGCCATCCGCCGACATTTACGTGCAACACTACAGGATTGTATCTGTATAATGTACAAGAAACCGATCCAACCACTTATACACTAACACAACGCGCCGGTAACGGCAATATAACAGATAGAAACACG…	MNAYHTLISCLCFFILYAYITESTRVVTLQYVYNVSIGENVTLSKPDNLSFQLHSWFCNNRASACNNPIMKLCEETAGNNKPNSYTRFQNNCHPPTFTCNTTGLYLYNVQETDPTTYTLTQRAGNGNITDRNTTYIIHFITSTTPPPVTKLHMQFIFNQLHKHKQLPTIAT		23	28	139			143	34-40-48-100-127
12924	macacinebeta3_RL11D2	macacine_betaherpesvirus_3	AY186194.1	RL11-beta	RL11E	RL11D2	+	6578	7000	140	ATGTTTTTCCATATACAAACATTAATATACATGCTACTTAGTTATGTAATTTGCCAAAAGGAAATTAACATTACTGTTGTTAGTGGAAACAATGTAACATTAGTGAAACCCGACAATGCTTCTTTTCAACTGGAACAATGGTTTTTTCAATCCCGCCTTAACGATATTTGTCCGAACACACAACTATGTAACCAGTTTCCGAAAGACATTCGTACGTATGAACCAAAACCACCATATTGTATGCCACTCACATTTATGTGCAATCGTACAGGCTTATACTTACAAAACGTGCGCACAACTGTCCCGGTGACATATTTCTTGATACAACAAGGCGGTTTGTCAGAATTACCATATAGGAACATAACATACAACATACTTTTTTCCACCACCCCCCCCCCA…	MFFHIQTLIYMLLSYVICQKEINITVVSGNNVTLVKPDNASFQLEQWFFQSRLNDICPNTQLCNQFPKDIRTYEPKPPYCMPLTFMCNRTGLYLQNVRTTVPVTYFLIQQGGLSELPYRNITYNILFSTTPPPLIKHNTL		18	19	127			129	23-31-39-88-120
13017	macacinebeta3_RL11F	macacine_betaherpesvirus_3	AY186194.1	RL11-beta	RL11F	RL11F	+	11225	11920	231	ATGCATTTTTACATAACATTCATTATTTTGACGTTCAGTCCCTGTGGCGAGAGCGTTTCTCTTCTGATCAAGAACCACACTGTAACATGGGATAGTTCTGTCATTCTGAAAGACGTGGATAACAATACAATGAATAACTTGGGTGAATGGGCAGCGTATCTTGTCAATACGACAGTGTGTCCCAACACAAATGTGACATTGTGTATGATTAATCCGCATCTCTTACCAAATAAGACGGATAACCGAACAAACACTACACGCATATCACAATGCTTAAACATGACAACGTTTATTTGTAACACAACTTTACAGATTACGAACATTACAAACGAAACCCATACAGACTACATGTTGACAAGATATCGCAATTGCACAAACGGAGACCATAGCAATGAGAAC…	MHFYITFIILTFSPCGESVSLLIKNHTVTWDSSVILKDVDNNTMNNLGEWAAYLVNTTVCPNTNVTLCMINPHLLPNKTDNRTNTTRISQCLNMTTFICNTTLQITNITNETHTDYMLTRYRNCTNGDHSNENTEPEYTQFHLEFTMTTLPPTTVLLTTTMETTTSEYTATSTPLALELSESFYMASIGIPAMIFVGGGLLFGLCYYAYIQGWCSCRTRTTSSAHTERLLS		18	16	145	188	210	164-166	25-41-56-64-77-81-84-93-100-107-110-123
15283	macacinebeta3_RL11G	macacine_betaherpesvirus_3	AY186194.1	RL11-alpha	RL11G	RL11G	+	12116	13087	323	ATGACTAAGTATACGTGCTTCAGATCGATGTCTGCCTGCGGCATTTTTATGCTGCTGATAAATTTGGCATTAGCGTGTGACTCCCAATGTGCCTGTAATAGTAGCTGTGGGTTTGCATACAACGTTACCCACGTATCCGGCTACGAACACAGCAACGTAACATTGCATACAAGCATCAGTCACAGTAACATATCGCATATGAATGTCGGTTACTGGATACGTTACAACTATCCGGTAAATTCGTATACAATATGTACCGTTTCGGGCAACAATGTTGCTAGCACCAAGCATAATGGCTGATTTTTCGAGTGCAACGGCACCAGTCTGACGTTGCACAACTTGAATGCCGATCACACGGGAAGCTATCTTTTTAAGAATCTTCTAGGACTGATGGAGCAC…	MTKYTCFRSMSACGIFMLLINLALACDSQCACNSSCGFAYNVTHVSGYEHSNVTLHTSISHSNISHMNVGYWIRYNYPVNSYTICTVSGNNVASTKHNG*FFECNGTSLTLHNLNADHTGSYLFKNLLGLMEHYTVTVLPIPQPPAPQVTTVTNCSLTFFSEHLWRNATTRIITTTTQSTSTTTTRTTKPTTTTHRTTAGRVSTPTPEESSTSTTTEESTTTTWPPGRPKFISKYSKLSVYAAWTAGLFGTALFIFLVVFVCALRHLNNRQGALYRPPPGLPEKDKEKKKTKTTRSGVYHLLPSEKKKSSINILRCEVNVFLE	truncated protein but it has been kept for the analysis	25	33	137	239	261	173-174-175-176-178-179-180-181-182-183-184-186-187-190-191-192-193-196-197-202-203-205-209-210-211-212-213-214-215-218-219-220-221-222	33-41-52-63-104-153-166
13274	macacinebeta3_RL11H	macacine_betaherpesvirus_3	AY186194.1	RL11-gamma	RL11H	RL11H	+	13525	14625	366	ATGAAGAAGCACGTTTCCAGGCTTATGTGCTCCTATTTCGTCATGTTTTGGCCGATTCTGGCAACGGACAACTCGACAAATAGTTCATCGAGTGTTAATATGACGACTGAATTAACTACGCTCTCAACAACACCCAGATCGACAAATAGTTCATATATCAACAGCACAACATGGACAACGACGTATGGATCGGCAAGTACTTCGCAAGGGAACACTACGACCCCTATGTCAAGGACGGTTACGAGCATCTCATATACGTCACAAAATGCATCTTGTACTTCAGATGTAACTCTAACATCATATACAAATACGTTATCAAATGAATCAACGAATGTATCAAGAAATAATTCGTATACAACAACAACAACCTCTTGGACAAGTACGCCAGAAATGAACATA…	MKKHVSRLMCSYFVMFWPILATDNSTNSSSSVNMTTELTTLSTTPRSTNSSYINSTTWTTTYGSASTSQGNTTTPMSRTVTSISYTSQNASCTSDVTLTSYTNTLSNESTNVSRNNSYTTTTTSWTSTPEMNITTPPPWPFEMHGHYFTLWVNNCYCGYLKVLPGSNITFNGTKKNDTDSIWFLARYFNYWLCIFTADANYTMDYINLTHTCTSETMTLWNVLEGNSGIYFQRRTDNQKYDSTYICYILNVTADAANTTYPEITTTKCHRPPWRNRPDFASIEAHPITPDYEELSIQDILESLSLKGGLKGSLLKFVLRFGWLCGIVVGVTVTLIIILKLPQKLCFLSSYVPQRRGYKRLSSNQIL		21	158	251	316	338	35-36-39-40-42-43-44-47-48-50-55-56-57-60-61-64-66-67-68-72-73-74-77-81-82-109-113-117-119-120-121-122-123-124-126-127-128-258-264-265-281	24-27-33-49-54-71-89-107-111-115-132-167-171-200-207-250-257
13429	macacinebeta3_RL11I	macacine_betaherpesvirus_3	AY186194.1	RL11-gamma	RL11I	RL11I	+	14707	15642	311	ATGCAGATCTCAAAGTTGGTTTATGCATCCATAGCTGTATTCTGGGCTACTGCATTTATACACGGACAGACGAGCGATTCGTCTTACAAAGCAACAACGACTCTATGGGCAAATAGGAACAGCACATCGCAATCAAGCACAATGCAACTAACGACCGAACCGACGGCAAGTGGATATCGCAATAGTTCACATCGAAACGGCACAACGGCACCACCATGGACAACTATTGCAGATGACAACACAACCACCTTACCTCCCTGGCCCATCGAAATACAGAGCACATACTTTTCGCTATGGGTTAACGGCTGTTATTGTGGATCTTTAAGCGCTCTTCCAGGAGCCAACGTGACACTGAATAGTACTAAGAAGCAGAATAACACCGAGACACTATGGTTTCGA…	MQISKLVYASIAVFWATAFIHGQTSDSSYKATTTLWANRNSTSQSSTMQLTTEPTASGYRNSSHRNGTTAPPWTTIADDNTTTLPPWPIEIQSTYFSLWVNGCYCGSLSALPGANVTLNSTKKQNNTETLWFRLGMFTNLLCIFYFDNDNDSIKYDHLTFTCTQNNIILWNVSEKYSGIYCERQMSLTTYNSTYICYNLTVTADATNATDPSIVTTKCYRSREQYYSVETSTTSDSALNIDDILNSRRNFRDNGQRNLLGSVLQFGWLGVIVIGSTITLALVFRVPQKFCYLFYEWKHRYRGYEKISGQIL		22	106	201	261	283	41-43-46-47-51-52-55-57-62-63-68-69-74-75-232	40-61-66-115-119-125-150-171-191-198-207
11750	macacinebeta3_RL11J	macacine_betaherpesvirus_3	AY186194.1	RL11-gamma	RL11J	RL11J	+	15700	16293	197	ATGAAAATACTAATTATGCTTATATTTGTAATATGCGACTCACAAACCATTCACTTGCCTACATGTAGTTTGAAAACATGTTGTATAGGTGATGATGTTTCTTTAAACTCCAATATACCAACTGGATGTAACAGAACGACGTGGTATCGACATAAAAACAATAGTGGCATAATGTTATGTAGCTTTTCGGGAGGGGGTATGACGTCCAGTTCTAAAGAACGCATTAACAGAACTTGTTCACGTCAATCTTTTATTTTTATCAACATTCAAATGCCATCAACAGGAACATACTACGTCGTCGGAAATAATTGCACTACATCGCCACTTATGTCTACGTGTTACAATGTGACAGTTGAACCCAGGTCTACCACTGCTATGACTGTTGCCGTGAACCCGAGC…	MKILIMLIFVICDSQTIHLPTCSLKTCCIGDDVSLNSNIPTGCNRTTWYRHKNNSGIMLCSFSGGGMTSSSKERINRTCSRQSFIFINIQMPSTGTYYVVGNNCTTSPLMSTCYNVTVEPRSTTAMTVAVNPSINITAQLPQRLASHFNATSFENETVTVHGAWGLVIVALLFLWVAIEFRLHKKCFAYFRNYVTTF		14	23	118	158	180		44-76-115-131-135-149-155
13695	macacinebeta3_RL11K	macacine_betaherpesvirus_3	AY186194.1	RL11-delta	RL11K	RL11K	+	16327	17004	225	ATGTATAATTTCAATACGGCAATGATAGTATGTACACTGATTCACAAAACATTATCAACATATATCAGGTGCAATAATGATTTTGGAATTTCAAACACTTGTACTCAATATAATGAAACAGCCACTGTTGGACAAAATGTTACATTAGGTATATGTATCGAAAAGTATAATCCCGTATCGTGGCATAAAAAAACAAACAATAAAGCAATTATTATGTGTCAATATTCAGATTCGACAAACTGTAATCCACATCACGACATATGTTATCATTGCTTATCCAATTATTCTTTATTACTTATTGATGTTCAAACAAATTACAATGGTATGTACTACTTATCGTATCTAAAAGACAATAAGTACACAGATCTGTGCTACAATCTATCAATTAATACGCCAACA…	MYNFNTAMIVCTLIHKTLSTYIRCNNDFGISNTCTQYNETATVGQNVTLGICIEKYNPVSWHKKTNNKAIIMCQYSDSTNCNPHHDICYHCLSNYSLLLIDVQTNYNGMYYLSYLKDNKYTDLCYNLSINTPTFNVSHTQINRTTVECIFKSNINNVKNKNAHTTVNDARTTNIASYTNDLPNMQHAWLLLPFAITITIVLFWVYMPKKYQSRLNTHREYTRLQY		19	25	129	184	206	164-165-171-172	38-46-94-126-135
6639	macacinebeta3_RL11L	macacine_betaherpesvirus_3	AY186194.1	RL11-delta	RL11L	RL11L	+	17111	17818	235	ATGTATATTACAAGCATATCAGTTGTTACATACGTATTCATTCAAATAACCATAAATTATAAAACAAAAGAGACATGTTCCGAATATAGTATAGCACTTAATAGTCACAGAAAACATTGTAACACAACATTATCGTATACAGGACAAAATGTTACCCTGGGTGTACATATAGGACCATGGACTCCCGCATTTTGGAACCTACAAATAAACAACACAGAAATATCATTGTGTGAATATACACATACTGTACTGAAATGTAATTTACATACAATATGTTACCAATGTTTATCCAATTATTCTCTACTACTTATCAATGTTACAAAACAATATAGCGGAATATATTGGTTATCATACGACATCAATAATGGTAATTACAAATATACTGAAATGACTTTGTGT…	MYITSISVVTYVFIQITINYKTKETCSEYSIALNSHRKHCNTTLSYTGQNVTLGVHIGPWTPAFWNLQINNTEISLCEYTHTVLKCNLHTICYQCLSNYSLLLINVTKQYSGIYWLSYDINNGNYKYTEMTLCYNLTVHSRNATSNKLLTTSATHTTITPYVTTNLQHNESIVNDTFQTYYTANNHTPWLALPILIVVLIVLCWFNMPQRYKYQPYTWASCFYRVCTQTHCLQKK		23	41	138	187	206	151-152-156-159-163	41-50-70-98-105-135-169-174
15951	macacinebeta3_RL11M	macacine_betaherpesvirus_3	AY186194.1	RL11-delta	RL11M	RL11M	+	17716	18411	231	ATGCTGGTTCAATATGCCTCAACGATACAAATATCAACCATATACATGGGCGTCATGTTTTTACAGAGTATGTACTCAGACACATTGTCTTCAAAAAAAATAACTTGCATACCAGTTAACAGTACCGCAGGACGCAACGTAACTCTCAATCCACCACCATTCAATCATCATACTACGTATGTTTACTGGTATCGACAACTCGGCAAGGGAAAGAACGAATTATGCCGATACGTTCCGAACAAACAAGAGAGGAACGCCAGAATAAAGTTTCAATGTCTTAGCAATTACAGTTTACTACTGATTAACGTAACGACATCATACAATGGTAACTATACAGTAAATCTAGATTTAGGACTAGGAACAACGTCCACTACCTGTTATACACTAACAGTAAAGACA…	MLVQYASTIQISTIYMGVMFLQSMYSDTLSSKKITCIPVNSTAGRNVTLNPPPFNHHTTYVYWYRQLGKGKNELCRYVPNKQERNARIKFQCLSNYSLLLINVTTSYNGNYTVNLDLGLGTTSTTCYTLTVKTATQIVKTTTRKPTTTRKTTTTMSITSTTTATTTTQTTCSTKSPNTNVHSDSDPDMVALNETRELQIREHTNIHAIWLLLPVLIVIICFFTANSKTTEL		30	37	131	205	224	41-48-140-141-142-146-147-148-151-152-153-154-156-158-159-160-161-162-164-165-166-167-169-170-172-173-175	40-46-95-102-110-192
14092	macacinebeta3_RL11N	macacine_betaherpesvirus_3	AY186194.1	RL11-delta	RL11N	RL11N	+	18428	18817	129	ATGATAATGCACATCAATGCACTAACAATGAACAAAAAAGGGTCTTTTGTATGGATTATGTGGCACATTCCGCAGGTTTATATATGTTATGTGACAAATACTAAATATGAAATTAATACAAATGGTACGAATACCAGCTTAGATACCCCGACATCTGAAGCAATTACAGCATCCAAAGCGTATATGGCAGTACCAAATGCACATACTGCACATGCCGATTCTAACCCGAGTGGATATCATGTAAAAGGACAAAACGACGACGATTACGCAAACACAACGACAATCATCATATTAGTAATATTGTTTATTGTAATCATTTTACTATTTTTTAGAATTCCACAACGATGTTGGGAAGGGTACCAAAAAACAAGGGTTAATTCACCGTAT	MIMHINALTMNKKGSFVWIMWHIPQVYICYVTNTKYEINTNGTNTSLDTPTSEAITASKAYMAVPNAHTAHADSNPSGYHVKGQNDDDYANTTTIIILVILFIVIILLFFRIPQRCWEGYQKTRVNSPY					90	112	52-56-74	41-44-75
16047	macacinebeta3_RL11O	macacine_betaherpesvirus_3	AY186194.1	RL11-delta	RL11O	RL11O	+	18896	19570	224	ATGATCCCAATACTGAGAGAATGTGGCTGGTTCGGATACATTGGCATAACGTGTCTACTTGTGGTAACTCAACTTATCGACACATTAGGTAACAAATGCTCAAAAACAGAAACAAGAACTGGAACCGTAGGTACTAACATCACTCTCGTTACTAATTCACCCCCTAACAACAAAGGATTACTGTACTGGTACAAACCCAATTGTACCAGCAATGATAGATTGTGCGACTACTCAGGGTTTACTGGTACCAATGCTGTGTCAAACAGAACGAAGTTGAAATTTACTTGCATGAATAATTCAACGAAACTAACTCTCATTAACGTTACGGCTCACTATTCTGGTCAATATTGTAGTAGAACCATTACATCGAATGGAAGCGTCGATATCTGCTTTAATGTA…	MIPILRECGWFGYIGITCLLVVTQLIDTLGNKCSKTETRTGTVGTNITLVTNSPPNNKGLLYWYKPNCTSNDRLCDYSGFTGTNAVSNRTKLKFTCMNNSTKLTLINVTAHYSGQYCSRTITSNGSVDICFNVTIHLHITPAPSPLPVPFQTIPGWNHRTTVLQVQIPSSGQPGSYESQQQDAAHIASILILLLLFIAIIILFFLKIPQKLWDKYHKSKHAPSA			34	135	183	205		46-67-88-99-107-124-132-6-66-98-110-135-233
14378	macacinebeta3_RL11O2	macacine_betaherpesvirus_3	AY186194.1	RL11-delta	RL11O2	RL11O2	+	19554	20402	282	ATGCACCATCTGCCTAACAAAACACATTTCGCACATATAATGTGGAAAACACTTCTAACATTAATATCTTTAATATATGTTAATCTGGCAGCCGAATGTAAATCAACCACCCATTATAGAGAAAAAGAAGATGATTGTGCTTTATTTAAAGTAAAACTACCAGATTCGGGACTTTCCCACTATTGGTATCGCCCAAACTGTACGACCCGAGACATGTTGTGTTACAAAACAGCTACTGGACAAGGTGATCTTAAAGCACACAATCCAGATTTACCGTTTACATGTCTCGACAATCATACTGAACTGCTATGGTGTAATATATGGCGAAATCATTCCGGAATATACTGCCATAGTGTTTTTACATCAACAAACAATGGAATAAATAGAGTTGATACATGT…	MHHLPNKTHFAHIMWKTLLTLISLIYVNLAAECKSTTHYREKEDDCALFKVKLPDSGLSHYWYRPNCTTRDMLCYKTATGQGDLKAHNPDLPFTCLDNHTELLWCNIWRNHSGIYCHSVFTSTNNGINRVDTCFNLTVVPKITTTKKATTTKTTTTTTLASKLKTRSTPVIKNPHIDGTPPPSHEKPSLKKPSLKDTLQAHTTLTTLLQSYPPLTTTPGYEVVQHTPEKQVQNVTHLATIVVLIVVFVGIVTLFIFKIPQKLWGKYRKAKTHAHFLERDYDY		30	34	138	234	256	150-153-154-155-156-157-158-161-167-183-188	6-66-98-110-135-233
16046	macacinebeta3_RL11Q	macacine_betaherpesvirus_3	AY186194.1	RL11-delta	RL11Q	RL11Q	+	20547	21152	201	ATGACTCTCACATGGACACGTCTTATATTATTATCGAATCAATTACAGATGATTTGGACTTTAGAATGTACGATAACTAAAGTTGTCACAACACAATCTGGTGCTAATGTGCGACTTGGAGACTCATCGCGCCAAGGAAACATTGTTTGGCACAGGCCACCATGTGGTAACGAACAAGACGTGTTATGTAACAAAACATCAAGAAGCGAGGAAATGTTTTTTATTAACAGATCTATTTCATTTATGTGCGAACAGAAGTCCAACATGTTGAATCTACGTAGATTAACGCCCGGTAATTCAGGGCAATACTGTAAGACAATATCCACTACAAGGAATGGTAAAAAAGAGAGTTATCGAGAATGCTATAATTTAACGGTCATATCTACCACCAAATCAACA…	MTLTWTRLILLSNQLQMIWTLECTITKVVTTQSGANVRLGDSSRQGNIVWHRPPCGNEQDVLCNKTSRSEEMFFINRSISFMCEQKSNMLNLRRLTPGNSGQYCKTISTTRNGKKESYRECYNLTVISTTKSTPTIMTTQQETSSHRTSNVTTPSRFLGRTVNNKRDRYDDLAPALELVGFLFFITIVVLFCLRTELFEGM		20	24	126	172	194	145-149-153	64-76-123-150
14523	macacinebeta3_RL11R	macacine_betaherpesvirus_3	AY186194.1	RL11-gamma	RL11R	RL11R	+	21154	21777	207	ATGACAATATACATACAAAAATACCTAATTCAATGGATCATAGCCATATCATTAGTTCATACGCGCATTCAAATTGCACATCCATGTAAAATTACATCTCTCATTAATGTAACAGCTTACGAAACTGTAGTTTTGAACGCCACTCTAGCACTGGACAAATGCTTCATAATGTGGTACAAAAGCCCAACAGAAGGAATGTGCCAATACAATGCATCACATGCGATGAAAGCAAGTAGCTACAATGGTAAACTAAATTACACCTGTACATTTTATACATTAACCATACTCAATGCAAACTCATCGGCCACAGGGATGTATTATACGCTTGGTGCACCTAACGATGAATGTGTTCGAGAAAAAATATGTTATAAAGTACAGGTACAGTTTACAGTACAACAT…	MTIYIQKYLIQWIIAISLVHTRIQIAHPCKITSLINVTAYETVVLNATLALDKCFIMWYKSPTEGMCQYNASHAMKASSYNGKLNYTCTFYTLTILNANSSATGMYYTLGAPNDECVREKICYKVQVQFTVQHEAPIATQISPLIQNEPSMSESTIIWYVFLASGLLIIMFYLAKNAHSYWKHGHYHVPQIWWIQVEEPQLYRSMVS		28	30	127	155	174		36-46-85-99
16218	macacinebeta3_RL11S	macacine_betaherpesvirus_3	AY186194.1	RL11-delta	RL11S	RL11S	+	21854	23239	461	ATGTTTACACGGCGTTACCGTACCACACACAACTTTTGGCAACTTGTGTTTATCTCAATCCTGGCATTTATTATACACTTACATTATTCGACATCTCCAAGTATACCTGTTAATGTAAGGACGGGAGACAATATTACTTTAAATGCCACCTTAAACCTAACAAATGGTATTGGATACTGGTATCATAACGACAGTATACTTTGTGGATGTACTCCCAACAACGCGGAATCCGCTTCACGTCCACTGTTGAAATTTATATGTCATCGGAATTGCACAATCACTCTTCTGAACGTGAGCAGCCACAGTGCTGGAGACTACTGCCTAATGGCTAAACCCAAAAACGACAAACCAAAAGATAGCTTATGTTACAACGTAACTGTGTTACCAACTAATCATCAT…	MFTRRYRTTHNFWQLVFISILAFIIHLHYSTSPSIPVNVRTGDNITLNATLNLTNGIGYWYHNDSILCGCTPNNAESASRPLLKFICHRNCTITLLNVSSHSAGDYCLMAKPKNDKPKDSLCYNVTVLPTNHHLSKTTQHSVTTTITTNPTAVTVTVPTTTITPVLTTTTVQITPLATNATTMLPTTNSTFPSTSMTTNNETTVPHITTKAKRTKKTRKKKLGSTKAPTTALHSSNPLLTTVTTTAATTVPLTSSTTVTTTAHTALTTVTTTRNALSTGIVQLTTVTTTAQTASPDSKTRSNIQNAVTTSVYTTEGNTTALTNTKPATTLPTTTYSTVPPTTVATASTLSTTLPTTRWYTTSTSTSTKQRNTQTSSYQTTTPLLNSPTATTISQNETKS…		30	30	127	412	434	30-31-32-34-41-46-50-54-71-77-79-94-99-100-102-120-126-130-135-137-138-141-143-144-145-147-148-151-154-156-159-160-161-163-167-168-169-170-174-178-181-182-186-187-189-190-193-194-195-197-198-202-203-208-209-214-217-224-225-229-230-234-235-240-241-243-244-245-248-249-253-254-255-256-257-259-260-261-264-267-268-270-271-272-277-278-284-285-287-288-289-292-294-297-299-301-308-309-310-313-314-318-319-…	44-48-52-63-90-97-124-149-179-188-317-395
16306	macacinebeta3_RL11T	macacine_betaherpesvirus_3	AY186194.1	RL11-alpha	RL11T	RL11T	-	176388	177515	375	ATGCATTTCAAAATAAGCTACCTCGTAACAGATCGTACCATCTACATTTTCATCGCTATACTTTCTCGCTATGCTGCTTCAAACAATACATCAACAGTACCTACTACCACCAATGCAACAATTACTTCAACAATATCATCTCCATCTACCACAAACACAATTCAAACAAGCGTTGTGACATCACCCCAAAGTATAAGCACCTCAACACAAGCTGCTACTAGTACAAATACATCAACTAGCAAAAGTAATACAACCTTTAGCACAGCAATAACAAGTACTCCCAACAACACAAGTTATCCAAATACATCTACTAGTCCTATATCTGCTAACACTACAGTTGGTACTACTTATACATCTAGTACAACCACAAATAATATTAGCATTAGCACATTAACTACT…	MHFKISYLVTDRTIYIFIAILSRYAASNNTSTVPTTTNATITSTISSPSTTNTIQTSVVTSPQSISTSTQAATSTNTSTSKSNTTFSTAITSTPNNTSYPNTSTSPISANTTVGTTYTSSTTTNNISISTLTTNVSISTHTTNTATNVTSFASVTTTRTSTTANATMGFTITFVNATVGQTVNFTANCSDAAHHQTTWLLLYNNTQNKTTEHELCKTSSSHQTKHHWFSLCYNCSKITLMLYNVTHNDSRRYVFKPETSCNTKPQAFELTVIAGNGTSYSNITPEFCRFTSSTPPTSSSAVDVYLQDVAAPATHAVWALALVITVVVVLMFGQGKMKRIKYYRQRHSDDTEQLVVRYRPERKRLTTGYEQMYISS		27	157	271	310	332	27-30-31-32-35-36-37-40-42-43-44-46-47-49-50-51-53-56-57-60-61-64-66-67-68-69-73-74-75-77-78-79-80-82-84-85-87-88-91-92-93-97-98-102-103-104-105-108-111-112-115-116-118-119-120-121-122-123-127-129-130-132-133-136-138-139-141-142-144-146-149-150-153-155-156-157-159-160-161-162-166-218-219-280-290-291-292-293-296-297-298-299	28-38-83-95-101-110-125-134-147-183-187-203-207-233-243-247-275
14881	macacinebeta8_RL11A	macacine_betaherpesvirus_8	JN227533.1	RL11-alpha	RL11A	RL11A	+	3738	4559	273	ATGTGTCCGGGACTTTTCACCTACATCACCCTTACAGGAATGGTGATGCACGCAGTGTCCGGGAATCCGCGTCAGCTCCTGTGCAATGTCACCCGTTTTCCGGGAACCAACGTGTCTCAGATGCGGCTGAGCGCGGGCGACAATGTCACCTTTCTGTACAATGTGTCGCAGGGCCACTCTCTGACATGGCTGTACTCGAACCTGACCGCGAATAGCAGCCGACACCTAAGAAAGTACACCCTGTGCAGTGTTACTTCTAACTACAGGATGACCGAGACCCGCAACAACATGTGCCTGCACTGTAACCGCTCAAGTCTGACGCTCTGCTCGGCGAGACCCCAGGACTCGGGACTGTATGTGTTACGCGATGAAACCAATAACACTGATGTGATGCGATGT…	MCPGLFTYITLTGMVMHAVSGNPRQLLCNVTRFPGTNVSQMRLSAGDNVTFLYNVSQGHSLTWLYSNLTANSSRHLRKYTLCSVTSNYRMTETRNNMCLHCNRSSLTLCSARPQDSGLYVLRDETNNTDVMRCNVTVTGSGQLPVTHGPHSRPTVTRISSAHLSGITLGHEKHSPNTWNTWMVHISFATMALACFGVAVVLSGCVCLRSVRAWTQKYRPLNEDPAPQKLDFPDGTMKEHPHVTVIEPTKSEDGTVVGLSAVSDDKPATLWLSR		21	29	137	185	207	146-151-154-156-160	29-37-48-54-67-71-102-126-134
12661	macacinebeta8_RL11B	macacine_betaherpesvirus_8	JN227533.1	RL11-beta	RL11B	RL11B	+	4873	5358	161	ATGCTCACAAGTTTTTATTACATACCTTTATTAATACACACTACTGCATCCACCATAATTACACATAACTACTCAGTCCCCGCTGGAAACGATGTAACACTTGTAGACTTTCTTAACACAACAGGATTTCGAGACGGTACGTGGTACTTCACGAAATCTGAAGGACACTGTCAAGAAATGAGCGCTCTCGCTAACCGCCGACAATTATGTCGATTGTATTATCATACACGAGAACATCATACAATACAACTAATCAAGGCATGCAAGGATGTTTTTCAATACTCATGTAACATGACAGCTCTACATATCCATAATATAACAGAATTTACGCCTGTAGATTATTCATTGACAAAGATTTACAATAACGGTACAACGACTACTCAATACTACCATCTGCAA…	MLTSFYYIPLLIHTTASTIITHNYSVPAGNDVTLVDFLNTTGFRDGTWYFTKSEGHCQEMSALANRRQLCRLYYHTREHHTIQLIKACKDVFQYSCNMTALHIHNITEFTPVDYSLTKIYNNGTTTTQYYHLQISFSTTSTPKSTTVIPPPPREPRCFNFR		17	21	134			138-141-144-145-146	23-39-105-122
15129	macacinebeta8_RL11C	macacine_betaherpesvirus_8	JN227533.1	RL11-beta	RL11C	RL11C	+	5475	6074	199	ATGCGCTGTTCTAGCTATGTGCTTTACAATATTACCTTTCTGTTTCGTGAAATGTGTTATACAGAGCACATTATATACAATTACTCAACGGTTGCAGGCGGTACAGTAACATTCTTTGATGTCACTGGATACAGTGGATTTACTAAAGGTACATGGTACTTTCAGCCTGTCAATGATAGTTGTTTCAACACATTTGTGGCAAGTGATGCACTTACGAAACTGTGTGGCGTCTACTACCAAATAAATTACACAGATCTATCTACCATAATAGAATCCTGTCCAACGTACTTCAATCACACATGCAACCTCACGTCTCTAAGTCTGCACAACATTACCACACAGGCACCAACTACCTATAAGCTAGTAAAAAACACTGTCACTCGCAAACAAAATGTTACA…	MRCSSYVLYNITFLFREMCYTEHIIYNYSTVAGGTVTFFDVTGYSGFTKGTWYFQPVNDSCFNTFVASDALTKLCGVYYQINYTDLSTIIESCPTYFNHTCNLTSLSLHNITTQAPTTYKLVKNTVTRKQNVTFYNLQIISIETVLPSQANSASRGSLYNTPIIATVILIIVITVIVYMQYHHKDQTHNTGHERIPYTH			22	139	156	178		10-27-58-82-98-102-110-131
12880	macacinebeta8_RL11D	macacine_betaherpesvirus_8	JN227533.1	RL11-beta	RL11D	RL11D	+	6049	6690	213	ATGAACGTATACCATACACTCATTAGCTGCCTTTGCTTCTTCATACTGTATGCATATATTACAGAATCTACAAGGGTTGTAACTTTACAATATGTCTATAATGTATCTATTGGGGAAAATGTTACATTATCTAAACCCGATAACCTATCCTTCCAACTACATTCCTGGTTCTGTAGCAGCAGAATTAATGCATGTAATAATCCAATAATGAAGTTATGCGAAGAAACTGCGGGTGATAGCAAACCAAAAAGTTATACTAATTTTCCAAATATCTGCCATCCGCCGACATTTACGTGCAACATTACAGGATTGTATCTGTATAATGTACAAGACACGGATCCAACTCCTTATACACTAACACAGCGCGCCGGTAAAGGCAACATAAAAGATAGAAACACA…	MNVYHTLISCLCFFILYAYITESTRVVTLQYVYNVSIGENVTLSKPDNLSFQLHSWFCSSRINACNNPIMKLCEETAGDSKPKSYTNFPNICHPPTFTCNITGLYLYNVQDTDPTPYTLTQRAGKGNIKDRNTTYIIHFITSTNPPPQLRTTHPSYLQAVAQIHANTNYSHVTITLTVIALILLMLGAGYLKHRRSLKHHTHKHVSLDETRYP		23	28	139	169	191	76-86-141-142-143-151-155	34-40-48-100-132-168
13276	macacinebeta8_RL11H	macacine_betaherpesvirus_8	JN227533.1	RL11-gamma	RL11H	RL11H	+	8067	9140	357	ATGTGCGCCTATTCCATGATATTTTGGCCGATTCTGGCAGCGGAAAATTCGACAAATAGTTCGTCGAATGTCAACGCGACGACTGAATTAACTACGGTATCAACGACACCCAGATCGACAAATAGTTCATGTCTCAACAATACAACATGGACAACGACGTATGGATCGGCAAGTACTTCGCAAGAGAACACTACGCCCCCTATGTCAACGACGGATACGAGCACATCACATACATCACCAAATGCCTCTTTTACTTCAAACGTAACTGTCACACCATATACAACTGCGTTATCAAGTGAATCGACGAATATATCAATAAACATTTCATACACAACACCGACCTCACGAACAAGTACGCCGCAAATAAACATAACCACGCCACCCCCATGGCCCTTTGAA…	MCAYSMIFWPILAAENSTNSSSNVNATTELTTVSTTPRSTNSSCLNNTTWTTTYGSASTSQENTTPPMSTTDTSTSHTSPNASFTSNVTVTPYTTALSSESTNISINISYTTPTSRTSTPQINITTPPPWPFEMHGHYFTLWVNNCYCGYMKVLPGSNITFNGTKTNESDSIWFLARYFSDWLCIFTADSNYTMDYTNLTYTCTSETMTLWNVLEGNSGIYFQRRTDRQKYDSTYICYILNVTADAANTTYPEITSTKCHRPPWKNRPDFASIEAHPITPDYEELSIQEILESLSVKGGLRGSLLKFVLRFGWLCGIVVGATVTLIIILKLPQKLCFLSSFVPQRRGYKRLSSNQIL		13	149	242	307	329	27-28-31-32-34-35-36-39-40-48-52-53-56-58-59-60-64-65-69-70-71-73-74-75-76-78-79-83-85-86-91-109-111-112-114-115-117-118-119-125-126-256-272	16-19-25-46-47-87-107-123-158-162-191-198-241-248
13431	macacinebeta8_RL11I	macacine_betaherpesvirus_8	JN227533.1	RL11-gamma	RL11I	RL11I	+	9222	10166	314	ATGCAGATCCCAAGGTTGGTTTATGCATCTCTAGCTGTGTTCTGGGCTGCTGCAGTTATACACGGACAGACGAGCGATTCATCTTCCAAAGCAACAACGACTCTATGGGCAAATAAGACCAGCACATCGCAGCCAACCACAATACAACTAACGACCGAACCGACAAGTGGATATCGCAATGGTTCACATCGAAACGGCACAGCGGCACCACCATGGACAACTATTGCAGATGACAACACAACCACCTTGCCTCCCTGGCCCATTGAAATACAGAGCACATACTTTTCGCTATGGGTTAACGGCTGTTATTGTGGATCTTTAAGCGTTCTTCCAGGAGTCAACGTGACACTGAATAGTACTAAAAAGCAGAATAACACCGAGACACTATGGTTTCGATTA…	MQIPRLVYASLAVFWAAAVIHGQTSDSSSKATTTLWANKTSTSQPTTIQLTTEPTSGYRNGSHRNGTAAPPWTTIADDNTTTLPPWPIEIQSTYFSLWVNGCYCGSLSVLPGVNVTLNSTKKQNNTETLWFRLGFWTELLCIFYFENDNDSMKYDHLTFTCTQNNITLWNVSEKYSGIYCERQMSLTTYNSTYICYNLTVTADATNATEPSIVTTKCYRSREYYSDDDTSVEISTTSDSALNIDDILNSRRNFRDSSQSNLLGYVLQFGWLGVIVIGSTITLALVFRVPQKFCYLFYRWKNTHRGYEKIPGQIL		22	105	200	264	286	33-41-42-43-46-47-51-52-55-56-62-67-73-74-211-214-235	38-60-65-114-118-124-149-165-170-190-197-206
15599	macacinebeta8_RL11J	macacine_betaherpesvirus_8	JN227533.1	RL11-gamma	RL11J	RL11J	+	10224	10817	197	ATGAAAATACTAATGATGCTTATATTTGTAATATGCGACTCCCAAACCATTCACTTGCCTACATGTAGTTTGAAAACGTGTTATGTAGGTGACGAAGTTACGTTAAATTCCAATGTACCAACTACATGTAATAAAACTGCGTGGTATCGGTATAAAAACAATAGCGATATACTACTGTGTAAATTTTCAGGAGGTTTTGTAACTGCTAATTTTAAAGAACGCATCTCCAGTACATGTTCACGTCAATCTTTTATTTTTCTCAACATTCAACTGCCGTCAACAGGAACATACTACGTCGTCGGAAACAATTGCACTACATCGCCACTTATGTCTACGTGTTACAATGTTACAATTGAACCCCGGTCTACCACTGCTATGACTGTTGCCGTGAACCCGAGC…	MKILMMLIFVICDSQTIHLPTCSLKTCYVGDEVTLNSNVPTTCNKTAWYRYKNNSDILLCKFSGGFVTANFKERISSTCSRQSFIFLNIQLPSTGTYYVVGNNCTTSPLMSTCYNVTIEPRSTTAMTVAVNPSINITALLPQRLASQFNVTSFENETVTVHGAWGLVIVALLFLWVAIEFRLHQKVCAYFRNYVTTL		14	23	118	158	180	41	44-53-115-131-135-149-155
13698	macacinebeta8_RL11K	macacine_betaherpesvirus_8	JN227533.1	RL11-delta	RL11K	RL11K	+	10844	11527	227	ATGTATACTTTAAACCTGGTAATGATTATAGTATGTGTAATGGTTACTAAAACGTTGTTAATTGACGTATCAACATACCTAAGGTGTAAAAGCGATTTTGGAAGTTCGACAACCTGTACACAACAAAACAAAAGTGCCTATACGGGACAAAATGTTACCCTGGGAATAAACATGACAAAAGACAGATCCGCCTCTTGGCATCGCAAAACAATTCAGGGAACGATGCTTTTGTGTCAATATTCAGATTCGACAAATTGTAACTCGTACAACGATATATGTTATCGATGTTTATCAAATTACTCTTTATTACTTCTTGATGTTACATCACATTACAATGGTTTGTACTACTTATCCTATCTAAATGACAATAATCAGTACGCAGATCTGTGTTATAATTTA…	MYTLNLVMIIVCVMVTKTLLIDVSTYLRCKSDFGSSTTCTQQNKSAYTGQNVTLGINMTKDRSASWHRKTIQGTMLLCQYSDSTNCNSYNDICYRCLSNYSLLLLDVTSHYNGLYYLSYLNDNNQYADLCYNLTINIQLNISQTLINRTTIECIPKSNINMNTVKNKNVNNERITNIESYTNHSPNIQYTWMLLPFIITISIVLIWNFMPKKYGRLKSHREYTRIQY		20	30	135	187	209		43-51-57-99-132-140-147
13859	macacinebeta8_RL11L	macacine_betaherpesvirus_8	JN227533.1	RL11-delta	RL11L	RL11L	+	11527	11772	81	ATGGAAATCTCCAGGAAATATAGAACTCAATTTGCTTTTGCAAAATGTTTTATTTCACAACGCATTGTATCTTATCTGTATATAACTTTAACAATAATAAACATGTATGTCTTCAACATTGAATTGATTATTGTGTACGCAGAAGACGATTACATGCACTGGTTAACCTTAATAATACTAATTTTTCTAGTTATACTATGCTGGTACAGTATTCATCAACAATACAAATATCAACCATATACC	MEISRKYRTQFAFAKCFISQRIVSYLYITLTIINMYVFNIELIIVYAEDDYMHWLTLIILIFLVILCWYSIHQQYKYQPYT	truncated protein and it has been excluded from the analysis				54	71
15959	macacinebeta8_RL11M	macacine_betaherpesvirus_8	JN227533.1	RL11-delta	RL11M	RL11M	+	11724	12404	226	ATGCTGGTACAGTATTCATCAACAATACAAATATCAACCATATACCTGAGCATTTTGTTCTTACGAATCATGTACTCCGATACATCGTCTTCAAAAAAATTAACTTGTATACCAATTAGTGGCACCGCAGGACGCAACGTGACTCTAAACCCACCACCGTTCAATCATCACACTACATATGTTTACTGGTATCGACAGATAGGCAAAGGAACGAACGAATTATGCCGATACGTTCCACATAAACAAGAGAGGAACGCCAGAATAAAGTTTCAATGCCTCAGCAACTACAGTTTGTTGTTGATTAATGTAACAGTATCATACAATAGTAACTATACAGTCAAGCTAGATCTAGGATTAGGAACAATGTCCATTACTTGTTATACACTAACAGTAAAGACA…	MLVQYSSTIQISTIYLSILFLRIMYSDTSSSKKLTCIPISGTAGRNVTLNPPPFNHHTTYVYWYRQIGKGTNELCRYVPHKQERNARIKFQCLSNYSLLLINVTVSYNSNYTVKLDLGLGTMSITCYTLTVKTTTQIVKTTTRKPTTTTSTTSTATAATTIQTTFTTESPNTNVHSDSEPKATLALNETSELQIREHTNLHAIWLLLPILIVIICFFTANSKTTEL		28	37	131	200	219	48-140-141-142-146-147-148-149-150-151-152-153-154-156-159-160-163-164-166-167-169-176	46-95-102-110-187
15981	macacinebeta8_RL11N	macacine_betaherpesvirus_8	JN227533.1	RL11-delta	RL11N	RL11N	+	12455	12817	120	ATGAACACAAAAGGATCTTTTGTATGGATTATATGGCACATTCCACAGTTGTATATATGTTATGTGACAAATACTAAATATGAAATTGATAATAATGGTACGAATACCAGCTTAGACACCCCGACATTTGAAGCAATTACAGCATCCAAAATGTATATTGCAGTACCAAATGTACATACTGCACATGCTGATTCTAACCCGGTCGGATCTCATGGAAAAGGACAAAACGACGAGGATTACGCAAACACAACGACGGTTATCATATTGGTAATATTGTTTATTGTAATTATCTTGTTGTTTTTTAGAATTCCACAACGATGTTGGGAAGGCTACCAAAAGACAATGGTTAATTCACCATAT	MNTKGSFVWIIWHIPQLYICYVTNTKYEIDNNGTNTSLDTPTFEAITASKMYIAVPNVHTAHADSNPVGSHGKGQNDEDYANTTTVIILVILFIVIILLFFRIPQRCWEGYQKTMVNSPY					81	103	65	32-35
16049	macacinebeta8_RL11O	macacine_betaherpesvirus_8	JN227533.1	RL11-delta	RL11O	RL11O	+	12896	13570	224	ATGATCCCAATACTGAGAGAGTGTGGTTGGTTCGGATACATTGGCATAACGTGTTTACTTGTGGTAACTCAACTTATCGACACATCAGGTAACAAATGCTCAAAAACAGAACCAAAAACTGGAACCGTAGGTACTAACGTCACTCTAAATACTAGTCCACCCCCTAACAACAAAGGATTACTGTACTGGTACAAACCCAATTGTACCAGCAATGATAGATTGTGTGACTACTCAGGGTTTACTGGCACCAATGCTGTATCAAACAGAACGAATTTGAAATTTACTTGCATGAACAATTCAACAAAACTAATTCTTATTAACGTTACGGCTCACTATTCTGGTCAATATTGTAGTAGAACCATTACATCGAATGGAAGCGTCGACATCTGCTTTAACGTA…	MIPILRECGWFGYIGITCLLVVTQLIDTSGNKCSKTEPKTGTVGTNVTLNTSPPPNNKGLLYWYKPNCTSNDRLCDYSGFTGTNAVSNRTNLKFTCMNNSTKLILINVTAHYSGQYCSRTITSNGSVDICFNVTIHLHTTPAPSPLPVPFQTIPGWNHHTTVLQIQIPSSGQPGNYESQQQDAAHIASILILLLLFIAIIILFFLKIPQKLWEKYHKGKRAPSA		30	34	135	183	205		46-67-88-99-107-124-132-85-97-122-191-223
9022	macacinebeta8_RL11O2	macacine_betaherpesvirus_8	JN227533.1	RL11-delta	RL11O2	RL11O2	+	13590	14408	272	ATGTTGAAAACAATTTTAGTACTAATCTCTTTAATATATGTTAATATGGCCACTGAATGCAAATCAACCGAACATCATCGAGAATTAGAAGATGATTGTGTTAAATTTACAGTACCACAACCTGGTCCAGGACTTTCCCATTATTGGTATCGCCCAGGCTGCACGACCCGAGACATGTTATGTTACAAAACACCCAGTGGAGAGGTTGAGCTTAAAGCACAAAATAAAGACATACCATATATATGTCTGGAAAACAGTACTGAGCTACTGTGGTGTAATGCATGGCAAAATCATTCCGGAATATACTGTCATAGTGTTTTTACACCAACCAATGATGGAATAAATAGAGTTCATACATGTTTTAACTTAACAATTATTCCCAGGACAACCACGACGAGA…	MLKTILVLISLIYVNMATECKSTEHHRELEDDCVKFTVPQPGPGLSHYWYRPGCTTRDMLCYKTPSGEVELKAQNKDIPYICLENSTELLWCNAWQNHSGIYCHSVFTPTNDGINRVHTCFNLTIIPRTTTTRKTTTTKKTTKKTTTTTTLASKLKTRSTPVIKKPHIYGTPPPSHNKPSLQKPPLKTQINTTITTLLQSYPSLTTTPGYEVVQHTPEKQVQNVTHLATIVVLIVVFVGIVTLFIFKIPQKLWRKHRNAKTRAPFLERDYDY		17	21	125	224	246	129-130-131-132-135-136-137-138-141-142-145-146-147-148-149-150-153-157-159-160-171-175-180-192-203-206-207	85-97-122-191-223
16048	macacinebeta8_RL11Q	macacine_betaherpesvirus_8	JN227533.1	RL11-delta	RL11Q	RL11Q	+	14556	15164	202	ATGAATCTCACATGGACACGTCTTATATTATTATCGAATCAATTACAGATGATTTGGACTTTAGAATGTACGATAACGAAAGTTGTCACAACACAATCTGGTACTAATGTGCGACTTGGAGACTCATCGCGCCAAGGAAATATCGTTTGGCACCGACCACCATGTAACAACGAACAAGACGTGTTATGTAACAAAACATCAATAAGCGAGGAAATGTTTTTTATTAATAGATCTATTTCATTTATGTGCGAGAAGAAGTCCAACATGTTGAATTTACGTGGATTAACGCCCGGTAATTCAGGGCAATACTGTAAGACAATATCCACTACAAGGAATGGTAAGAAAGAGAGCTATCGAGAATGCTACAATTTGACGGTCATATCTAACACCAAATCAACA…	MNLTWTRLILLSNQLQMIWTLECTITKVVTTQSGTNVRLGDSSRQGNIVWHRPPCNNEQDVLCNKTSISEEMFFINRSISFMCEKKSNMLNLRGLTPGNSGQYCKTISTTRNGKKESYRECYNLTVISNTKSTTPKVMTTQQETSSHRTSNVTTPSRFLGRSVNNKRDRYDDLAPALELVGFLFFITIVVLFCLRTELFEGV		20	24	126	173	195	145-146-150-154	2-64-76-123-151
16141	macacinebeta8_RL11R	macacine_betaherpesvirus_8	JN227533.1	RL11-gamma	RL11R	RL11R	+	15166	15789	207	ATGACAATCTACATACAAAAATACCTAATTCAATGGAACATAGGTATGTCACTAATCCAAACATGCATTCAAAGTACAGAACCATGTAAAAATACATATCTCTTTAATGCTACATCCCACGACGATATCGTTTTAAATGCCACTCAAGCACTGGAAAACTGCTTCATAATGTGGTATAAAGGCGTAAACGAAGGCATGTGTCAATATAATGCATCACATGCAATGAAAGCAAGCGCGTACAAAGGCAAACTAAATTTTACCTGCACAAATTACACATTAACCATATTCAACGCAGATTCATCAGCCTCAGGAATGTACTACACACTCGGTGCACCTAATCTATACTGTATTCGAGAAAAAATATGTTACAAAGTTCAGGTACATTCCACATTACAACAC…	MTIYIQKYLIQWNIGMSLIQTCIQSTEPCKNTYLFNATSHDDIVLNATQALENCFIMWYKGVNEGMCQYNASHAMKASAYKGKLNFTCTNYTLTIFNADSSASGMYYTLGAPNLYCIREKICYKVQVHSTLQHEALISTQISQALQITPSMSESTIIWYVFVASVLFIIILYLVKNAHSYWKHGHYHVPQIWWIQVDEPEAYRAMIS		24	30	127	155	174		36-46-85-90
15956	macacinebeta8_RL11S	macacine_betaherpesvirus_8	JN227533.1	RL11-delta	RL11S	RL11S	+	15865	17235	456	ATGGTTAAACGGCGTTACCGTGCCACATACAACTGGCAACTTGTATTTATCTCAATTCTGGCATTTGTCATTCACCTACATTATTCGACATATACAGGCATACCTGTTACCGTTACAGCGGGAGACAATGTTACTTTAAATGCCACCCTAAAACTATCAAATGGCATTGGCTACTGGTATCATAACGAAACTATACTTTGTGGATGTACTCCCAACAACGCAGAATCTGCTTCACGTCCACTGCTGAAATTCATATGCCATCGTAATTGCACAATAACCCTTTTGAACGTGAGCAGTCACAGTGCTGGAAACTACTGCCTGATGGCCATGCCCAAAAACGAAAAACCAAAAGATGCATTATGTTACAATGTAACTGTCTTAGCAACTAGTAATACCTTA…	MVKRRYRATYNWQLVFISILAFVIHLHYSTYTGIPVTVTAGDNVTLNATLKLSNGIGYWYHNETILCGCTPNNAESASRPLLKFICHRNCTITLLNVSSHSAGNYCLMAMPKNEKPKDALCYNVTVLATSNTLTKTTQHPIITSGPTTITVTVPTTTMTPVLTTTVQTTPLATNATTMLPTTNSTFPSTSMTASNETSAPHITTKAKRTKKNRKKKLGSTKARTTALHSSNPLLTTVTTTAATTVPLTSSTTVTTTAHTALTTVTTTHNALSTAIVQLTTVTTTAKTASPDSKTHSNIQNAGTTSVYTTEGNTTALTNTKPATTLPTTTYSTIPPTTIATASTLSTTLPTTRWYTTSTSTSTKQRNTQTSSYQTTTPLLNSPTPTTSSQNETKSPHVKH…		29	29	126	407	429	39-45-76-78-93-98-99-101-125-129-130-132-134-136-137-143-144-147-148-150-152-155-156-157-159-163-164-165-168-169-173-176-177-181-182-184-185-188-189-190-192-194-197-198-203-204-209-219-220-224-225-229-230-235-236-238-239-240-243-244-248-249-250-251-252-254-255-256-259-262-263-265-266-267-272-273-279-280-282-283-284-287-289-292-294-296-303-304-305-308-309-313-314-317-319-323-324-327-328-329-331-33…	43-47-62-89-96-123-174-183-195-390
16308	macacinebeta8_RL11T	macacine_betaherpesvirus_8	JN227533.1	RL11-alpha	RL11T	RL11T	-	172967	174088	373	ATGCATTTCAGAATAAGCTACCTTATAAAGGATCGTACTATCTACATTTTCATCGCTATACTTTCTCGTTATGCCGCTGCAAACAATACATCAACAGTAGCAACTACTACTAATGCAACATCTACATTGATAAGCACATCACCTATATCCACTACCAATTTGAGTGTAACATCTACAATAACCAGTACAGCGCTATCCACTTCAGAAACTACCACAAACGTATCAACACCCACTCAAACTCAGAATACAGTAACATCATCCGGTACTGTAAATACATCTAGTACGAATACCTCAATTACAACAAATATATCTACTTCATCTGCAGCTACCGTTACATCTTCAAATAGTAGCGAAATATCTAATACAAGTGGAAACACAACCATTACCACATCAAGTTCA…	MHFRISYLIKDRTIYIFIAILSRYAAANNTSTVATTTNATSTLISTSPISTTNLSVTSTITSTALSTSETTTNVSTPTQTQNTVTSSGTVNTSSTNTSITTNISTSSAATVTSSNSSEISNTSGNTTITTSSSAITTPTSTHNISVTSINSTVNTTTTRTSTAAVLGYTLIKVNATVGETVNLTATNFSLTTHHHTYWVLMHNKTGKPTEHELCRTSGSHQTKHHYGTLCYNCSKSTLMLYNVTHNDSRRYVLKTQDNSPKPEAFDLTVTSGNGTIYPNSTPDFCTFVSSAPPTSSTTVNVYLQDVAAPATHAVWALALVITVVMALMFGQGRMRRMRYYRQRHSDDREELIVKYRPERRRLTTGYEQMYISS		27	156	269	308	330	31-32-35-36-37-40-41-42-45-46-47-50-51-52-55-57-58-59-61-62-63-66-67-68-70-71-72-75-76-78-80-83-85-86-87-89-92-93-94-95-97-98-100-101-104-105-106-107-110-112-113-114-116-117-120-122-123-126-127-129-130-131-132-133-136-137-139-140-141-145-147-148-151-152-155-156-157-158-160-161-162-169-186-192-196-217-219-289-290-294-296-297	28-29-38-53-73-91-96-102-125-143-154-174-182-187-203-232-242-246-273
3348	mandrillinebeta1_RL11T	mandrilline_betaherpesvirus_1	KR297253.1	RL11-alpha	RL11T	RL11T	+	45384	46550	388	ATGCAGTTCAGAATTAGTTACATCGTAGCGGATACCACCATCTACATTTTTATTGCAATCCTGTCGCGCTCCGCTTCTGGTACAACTTCATCGTCGACTATGTCTTCGACATCTACTACAGCGCCGAATACCACAAACGTTACCACCACTTCCACCTCGCCAACCACAGTTACGACCACAACAACATTCACAGCTAGCCAAAACGTTTCATCAACGTCCACATCTGACACATCCACAGAAACAACCAGCAACCGATCTAGTACTACCAATAGCTCCAGTCCAACCACAATATCATCAACCACATCACGGACGTCTTCAACTAGTAATACCACATCCATCACAATGACAACCAATCACACTAGTTCGCCAAACGCTTCTTCCAGCATTTCATCACCTACC…	MQFRISYIVADTTIYIFIAILSRSASGTTSSSTMSSTSTTAPNTTNVTTTSTSPTTVTTTTTFTASQNVSSTSTSDTSTETTSNRSSTTNSSSPTTISSTTSRTSSTSNTTSITMTTNHTSSPNASSSISSPTTEMASTSNVSVNSTIGTSTPNYTSQITNTTITVTSKTNTTTTTAAPILAYTLVLVNATEGDTVNLTAINVTSDSHHHTYWVLLDNSTGKPKDQEICRSSGSHNTKHHYKNLCFDCNQTTLWLYNVTKNDSQRYTLKTHEGNSKPQSFDLTVLDGNGTFPNVTTPSFCTLTSTTPTTPNNNEFMKVAAGAGAHAAWALALVLTVLAALVFGQGKVRRPLYTRHQEDDEQQLIVRYYPGGGSLTSPNDDSGDMYDST		27	171	284	321	343	24-26-28-29-30-31-32-33-35-36-37-38-39-40-44-45-48-49-50-51-52-53-55-56-58-59-60-61-62-64-66-70-71-72-73-74-75-77-78-79-81-82-83-86-87-88-89-91-92-93-95-96-98-99-100-101-102-104-105-106-107-108-110-111-112-114-116-117-120-121-122-126-127-128-130-131-133-134-138-139-140-143-146-147-150-151-152-156-157-160-162-163-165-167-168-170-172-173-174-175-176-184-191-195-199-204-205-207-211-219-220-231-232-2…	43-46-68-84-90-109-118-124-141-145-154-161-171-189-197-202-218-257-288-293
16228	mandrillinebeta1_RL11S	mandrilline_betaherpesvirus_1	KR297253.1	RL11-delta	RL11S	RL11S	-	201325	202563	412	ATGCTCGAAGCGCATCAACGCATTAAAGATGACGCATGGAAAGTTCTAGCGATCTCGTTCATAGCATTTACTCTACACCTGAACTCTTTATACATTAGAGACATATCGATAACAGTTAAAACAGGAGACAATGTAACCCTAAATGCCACTATACCACTAGACCACGGAGTAGGCTACTGGTATCACAACGGAACTACATTATGTAAGTGTACCACAAGAAATCCGGAATATTCACAAAATCTCCACATTCCGTTAGTATGTCACAAAAATTGCTCCATAACCCTTCTTAACGTAACTAGTCACAGCTCTGGAAACTATTGTGTGATGGCTGAACCGAAAAAGGATAATCCGACGAACAAATCGTGTTACGACGTAGTTGTCCTACCAACGGACCCTAGT…	MLEAHQRIKDDAWKVLAISFIAFTLHLNSLYIRDISITVKTGDNVTLNATIPLDHGVGYWYHNGTTLCKCTTRNPEYSQNLHIPLVCHKNCSITLLNVTSHSSGNYCVMAEPKKDNPTNKSCYDVVVLPTDPSNNVNLLQLPTVTTETGKTSLTTVQTTTPTLTTNSSTHRPTTQTVTTNVPTTHATTTAMTTTKRTTKENKNENKTSTTNAPTTSPYTTTPLQTKATTDATTKAPFMFTANTTVTNTVTTRAHTTEQPPTTRLTTTTRSTPGLTTPPTTTLPTTTLTTTLTTIPTTTELTTKTSVTTRRHTTLTSTSTTAATARRPSQTNTPLTTSHTLTPHKYNETQHPHVKHHHHKHHHAATHAFWVLVVIIAVIIIILWWYKIPQRLLQHYRDQK…		32	30	127	363	385	133-143-145-146-148-151-152-154-155-158-159-160-162-164-165-167-168-169-173-174-176-178-179-183-184-187-188-189-192-193-194-197-198-207-208-209-210-214-215-216-219-220-221-225-228-229-232-233-240-243-244-246-248-250-251-255-256-261-262-265-266-267-268-270-271-275-276-279-280-281-284-285-286-288-289-290-292-293-296-297-298-301-302-304-305-307-308-312-313-315-316-317-318-319-320-323-328-330-332-335…	44-48-63-97-116-119-166-205-242-346
16144	mandrillinebeta1_RL11R	mandrilline_betaherpesvirus_1	KR297253.1	RL11-gamma	RL11R	RL11R	-	202627	203292	221	ATGTGGATCCATATGTTTCAATGGTATATATTTCCATATAGTATCCTCAAACACGTTCAATGCACATTGCAATGTAAAAATACATCAATAATTAATGCTATTGCACATGAAAATGTAACTCTTAATGGCACCGCAGCAATAGAGGATTGTTTTATAGCTTGGTATAGACAACTGAGTAATCACGAACCACTTTGTCAATACAATGCAACCGAATCAACCAAAAAAGCATACAATGCTATACATTACGATTGTTCCAAACACTCTTTAAGGATATTCAATGTAAATCAATCAACATCAGGAACATATTATACATATGGTATGTTATATAACACACACATATGTATTCAAGAAAAAATATGCTATAACGTACAAATAAAACCAAACACTCAAAGGTCTACA…	MWIHMFQWYIFPYSILKHVQCTLQCKNTSIINAIAHENVTLNGTAAIEDCFIAWYRQLSNHEPLCQYNATESTKKAYNAIHYDCSKHSLRIFNVNQSTSGTYYTYGMLYNTHICIQEKICYNVQIKPNTQRSTVLPLTTGVATILTTKITTALPNVEKHISPATTTWFTLLGLPVLVTFAYLVKTAYHYWKRGYYHVPQMWRKSPDEEQTYRSTVIENETS		21	26	125	164	183	146-147-150-161	27-38-42-68-218
16051	mandrillinebeta1_RL11Q	mandrilline_betaherpesvirus_1	KR297253.1	RL11-delta	RL11Q	RL11Q	-	203304	203930	208	ATGGATTATACTAAATGGAATTGTGCAATTCTAGTAACTGCCATGATCCGTATGTATGCTGCCCTGAAATGCACACAGACTGAATCCGTTTTAGTAAATGTTGGAGACAATTTACAACTGGGAAACTCGTACCCTCGTGGACATCACATATGCTGGTATAAACCACCGTGCAAAGGCGAAGAAGACGTGCTCTGTCGTGTAACACCTAATCATGAAGAAATGTTTCTCATCAACAAATCGGTATCATTTATATGTCAAGACAAATCCAACACGTTAAGTCTGAGAAACATCAAACCCGGTAATTCTGGATTGTACTGCAAAAATATCTCACGCACAGTGAACAACATAAATAATGTTACATATATTTGTTACAACGTAACAGTTGTAAGTCAGATAATG…	MDYTKWNCAILVTAMIRMYAALKCTQTESVLVNVGDNLQLGNSYPRGHHICWYKPPCKGEEDVLCRVTPNHEEMFLINKSVSFICQDKSNTLSLRNIKPGNSGLYCKNISRTVNNINNVTYICYNVTVVSQIMSISSILTPRLITTLPNVTNITVSSTSLRSTGNDNNLLKMYNYMASIIELAIFLFFIAIAILFCFKVSDRFWLYMY		21	25	128	175	197	154-156-158-159-163	78-108-118-125-149-152
14251	mandrillinebeta1_RL11P	mandrilline_betaherpesvirus_1	KR297253.1	RL11-delta	RL11P	RL11P	-	203917	204693	258	ATGGATAAAAGACATCTTCAAATACTTACCTGTCTGTTATTTAATTTTTATTACGTACACTGGATGAGCACAGCCTATCTAGTCACTAAAAAGCCTCCGTTCTGCACGGGTTGTCAAAGATGTACACACATTGTAACGCACAACGGTGACACAGTGATTATCAACTCTACATATTACGATCCAACAAATCCAAACTCTCGATGGTATTGGGGAAATGAAGATATATGTAATATGAAACTAGGCATCAAAACTCGTAACATATCTGGCCTACACCACGATTGTGTGAACAGCAGTTTGATTATACGAAACATAAGCAAGAACTCGATGCCGTATGAACATCATATACTAAAGGGTCAACGTCAAGATACTTATTATGTTAACATTACTGTAGTACCCCGC…	MDKRHLQILTCLLFNFYYVHWMSTAYLVTKKPPFCTGCQRCTHIVTHNGDTVIINSTYYDPTNPNSRWYWGNEDICNMKLGIKTRNISGLHHDCVNSSLIIRNISKNSMPYEHHILKGQRQDTYYVNITVVPRDTDISKVHLLDECDNRRCTRTVKYPDHCNKRKPAKKPTTKTTTKHPNVKTDILSNAPPGVPEPSNIYGNYTALGYSASEFFQAEHLAWGAAVIILLILTIWAFRYWLKKSKRKNINANICRHGLY		24	39	130	218	240	154-171-172-174-175-176-183-187	55-86-96-103-127-202
14125	mandrillinebeta1_RL11O	mandrilline_betaherpesvirus_1	KR297253.1	RL11-delta	RL11O	RL11O	-	204875	205567	230	ATGGTCCTCACAGTGGGAAAATGGAACCTGATTTCGTATGTCTGCTTAGCTTTTGTAATTTTATGGGCAATATACAATGTAGGCGTACTATGCGTCACCTGCGCCAGTACAAAAACATACTCGGGAAACACGGGAACCAACATTACTCTTACCACGTCACCGCTCAACGGTAAAGGCTTGCTCTACTGGTATAAACCAAATTGTACTAGCAACAAAAGATTATGCGATTATTCAGGTTACAGTAATACTAACGATGTTGTTAACGACACTATCGTAAAATTTGTTTGTTCCAAAAATTCATCGGAGTTAACTTTAATTAATGTAACAGCCAATTATTCCGGACGATATTGTAGTTCTACCGTAACGAACAACGGTAGCGCCTATAACTGTCATAACGTG…	MVLTVGKWNLISYVCLAFVILWAIYNVGVLCVTCASTKTYSGNTGTNITLTTSPLNGKGLLYWYKPNCTSNKRLCDYSGYSNTNDVVNDTIVKFVCSKNSSELTLINVTANYSGRYCSSTVTNNGSAYNCHNVTVRTPSPPTPSPLQKPHSVTVLGDQTTLQVQLQAPSNAPYTGNNGTNHPEAQQHDATHVTSVVVVLIVLIVIIALFFLKIPQRYWNKYKLKKDTAAL			35	135	189	211		47-67-88-107-111-124-132-177
15982	mandrillinebeta1_RL11N	mandrilline_betaherpesvirus_1	KR297253.1	RL11-delta	RL11N	RL11N	-	205645	206025	126	ATGAATATTGTTGGAAGAATGAAGCCGGATCATTCCAAATGCGTTATATGTATTATCATGTGGACAGTTACCATATGGGTTGGCGATGTTACAGGAAAAAACCACTCACGTGACAACGGCACCGAAAAGTTACCTAGCGATGTAAACGTTTACACTGAAGCCAATTATATTGTAACAGGTGGTGTACAACACTCTCCGAACCGTCTGTTACATTCAGACCCACGAACCTTCCAACAAACAAAAGAGGAAGACAGCACACACATAGTTGGAGTTGTTATATTCGTCACCGTCTTTATTATTATTGTGATACTGTTGTTTTGTAGAATACCTCAACGGGTGTTTGACAGTTATCAAAGAACCAGACTCAATTCATCATAC	MNIVGRMKPDHSKCVICIIMWTVTIWVGDVTGKNHSRDNGTEKLPSDVNVYTEANYIVTGGVQHSPNRLLHSDPRTFQQTKEEDSTHIVGVVIFVTVFIIIVILLFCRIPQRVFDSYQRTRLNSSY		32			87	109	65-72	39
13702	mandrillinebeta1_RL11K	mandrilline_betaherpesvirus_1	KR297253.1	RL11-delta	RL11K	RL11K	-	206077	206739	220	ATGTACACACTTTTCACATGTATGCTGCTTATTTATTTACCGCTAATTAACACGACTTGTTTAAAAGCAAACAACGATAAAGAACCATGTCAACATAATGATCACAGCCCCACTTGTCTACAACATTGCAATCGTACAACAGCCATAGCAGGACAAAACGTCACACTGGGCGTACACGTCAGCGCTGACACATATGTTTTCTGGGAACGAACAATCGAGAACAAAACAATAATGCTTTGTCAGTTTACCGAAGACTTCACATTATGCAAACACAGACACGACATTCTATACCAATGTTTATGTAACCGTTCTTTACTGCTCATCAATGTGACCAAATACAATAATGGTCCATACTGCATGTCGTATATTGCAAACGATAATTATGTGGAACTTTGCTAT…	MYTLFTCMLLIYLPLINTTCLKANNDKEPCQHNDHSPTCLQHCNRTTAIAGQNVTLGVHVSADTYVFWERTIENKTIMLCQFTEDFTLCKHRHDILYQCLCNRSLLLINVTKYNNGPYCMSYIANDNYVELCYNLTVTPRPVKRTTTKWPGTFITYATTTITQISTDSITFNIIPLNHTFEAQRSTASHMFWLLVLSLIVIIVMIWYIRTYHQNRYRSSV		18	44	137	186	208	145-146-147-155	17-44-53-74-109-134
15602	mandrillinebeta1_RL11J	mandrilline_betaherpesvirus_1	KR297253.1	RL11-gamma	RL11J	RL11J	-	206771	207388	205	ATGTCCATCTGGATGTTATCCATCCTTATAACTCAATACTCGCACAGCGTGTACTTGCCCACATGCACACTAAAAACTTGCTGCGCAGGCGATGAAATCGTCTTGGAGTCTCATATTCCATCCACATGTCACATGGTTACATGGTATCGGCATAAAAACAACAGTGAAAGATTACTATGTCGGTTTTCAGGGGGGTCTGTTACTTTGAACCTTGGAGAACGCATACCCAGCACCTGTTCGGCACAATCATTTATATTTCATAATATCAAACAACCGTCGACAGGAACTTATTACTCCGTTGGCAACTCCTGTGACAGTCATCCTATAATGTCCACCTGCTACAACGTAACGGTTCATTCCAGGTTCACGACCCAGCGGAGTCTAGCATCGACTCAGCAA…	MSIWMLSILITQYSHSVYLPTCTLKTCCAGDEIVLESHIPSTCHMVTWYRHKNNSERLLCRFSGGSVTLNLGERIPSTCSAQSFIFHNIKQPSTGTYYSVGNSCDSHPIMSTCYNVTVHSRFTTQRSLASTQQGAKSTPMMASIIQEHNDNNTYIDRTLNVHGTWGLVIVALLMLWIANEFRLFQRMFRYCNARFRASTRLIQTV		16	23	118	162	184	124-127-130-131	115-151
15503	mandrillinebeta1_RL11H	mandrilline_betaherpesvirus_1	KR297253.1	RL11-gamma	RL11H	RL11H	-	207509	208378	289	ATGAACTCACATCAAACTCCGCGGTTTCAAGTGGCCCTTTACTTATTTATGATTCCTTTGAGCGCTCCTATTGTGCGTGGAGCAACAACTAATTCGACTATGATGAATACGATCGAGGCCACACAAACAAATAATGCCAGCGTTCCGACAACCACCCATTTGCCTCCATGGCCTGTCGAGATCCAGACCAAATATTCACTATGGTCAGAGGATGCGAGTTGTTACTGCGGAGCCTTCACTGTGTCGGTCGGAGCCAACGTTACATTGAATGGAACGGAACCGAGTAACGAAACTTACACCGCGTGGTTCTTCGTACGGCGATGGAGCGAGTTACTGTGCGTACACTGGGAAGATGGTGACGGCGACAGCATGTATCGCGAATACGTGCATTATAATTGT…	MNSHQTPRFQVALYLFMIPLSAPIVRGATTNSTMMNTIEATQTNNASVPTTTHLPPWPVEIQTKYSLWSEDASCYCGAFTVSVGANVTLNGTEPSNETYTAWFFVRRWSELLCVHWEDGDGDSMYREYVHYNCTTEHVTLLNLSASNTGVYYNRKGPTRDLRNYTYICYNVTVSADATNTTDPPIITTTRCGPPPWKLRNYYDMDTTTESPTYAVISLSDIIRSRSHVQKSFVLNYTARMVIEYSWLCGIMFGATLTILIILRVPQKLCYLCLYAKSRIQGYKKLDGYD		27	77	173	240	262	29-30-33-37-43-47-50-51-180-181-187-188-189-207	31-45-86-90-96-132-142-163-170-179-235
15287	mandrillinebeta1_RL11G	mandrilline_betaherpesvirus_1	KR297253.1	RL11-alpha	RL11G	RL11G	-	208738	209688	316	ATGTCACGGGTTTTATGGTACCTGGGATACATCCACACAGTTCTAGTGATATTAGTAGCCAGCGAATTAACATGTAATTCGGACTGCAATTGTAACAATACCTGCGGGTTCCTATACAACGTAACGAATACGATCGGATACTATCGTAATAACGTGAATCTACACACCAGCATCAGCTATGACAACCATTCGAGAACACATGCCGGCCTTTGGATACGTTACAACTACCCAGCCGCGTCGTACGCGTTATGCAGCGCATCTGGTTCCATAGTTACCAAAGAACATCACGACGGATGGTGTTTTGAATGCAACGGGACTAGTTTAACCATCTGCAACTTGGACGTGAATCAAACTGGAAGCTACATGTTCAGAAATGTTTTCGGATTAACACAGCACTAT…	MSRVLWYLGYIHTVLVILVASELTCNSDCNCNNTCGFLYNVTNTIGYYRNNVNLHTSISYDNHSRTHAGLWIRYNYPAASYALCSASGSIVTKEHHDGWCFECNGTSLTICNLDVNQTGSYMFRNVFGLTQHYTVTVVPVPPPPAPKITTVTNCSMIFFNEQLWENSSHSTVATTMLPTTSTTTPTTTTKPPSTTHRTTAGRTATQTYTYASGNSATTWSTNMPKFISKYSKLATFASISAGFFSFALVVFLLVFLYALLNLKKQDQQDSGIPPKSSEKEKCKKKKLRLAGEQVYHLLTNKGSQSTSCAVENSMFS		21	32	137	233	255	174-175-179-180-181-182-183-184-186-187-188-189-193-194-195-198-199-203-205-207-209-212-215-217-218-220-221-228	40-62-104-116-153-166
12663	mandrillinebeta1_RL11F	mandrilline_betaherpesvirus_1	KR297253.1	RL11-beta	RL11F	RL11F	-	209874	210500	208	ATGCAATACTTTTGCATAATTTGTTGTATATTACCAATTCCGACGCTTGCATCCCACATAATAGAAACCATACATAACATTTCAGTGACACTATACAGACCAGTCAACTTAATTGACACATACAATCATGACCGCTTTCATTGGTACGAATGGACTACCAATGCCACCTCATGGAAGTGTACAAATGATTTACACGTATGTTATATTTCAGAGGACTCACATATAATGTATCCATTAGATAGTGAATGTCAACCCATTTATTTACAAATAACAAATTGTACAAGAACTAACCTGTATATATCAAATGTAACAACTAAAACCCCATTACAATATACGCTGAACAAAGCTGGTGTAAACCTCGAAGTAGCACAACGACACAATTTTTCCCTTATATTAGTA…	MQYFCIICCILPIPTLASHIIETIHNISVTLYRPVNLIDTYNHDRFHWYEWTTNATSWKCTNDLHVCYISEDSHIMYPLDSECQPIYLQITNCTRTNLYISNVTTKTPLQYTLNKAGVNLEVAQRHNFSLILVYPTTISPETYPHAHTPLHTSPRTPNETIGGQAEARHQPKTASVITPVMVVFGGAALVGIGYMYGRRPPLPPINTL		17	17	132	174	196	153	26-54-92-102-127
15236	mandrillinebeta1_RL11D2	mandrilline_betaherpesvirus_1	KR297253.1	RL11-beta	RL11D2	RL11D2	-	214312	214971	219	ATGTGCACAATTAACAAATCACTGTACGTTGCAAGTTCCATTATGACAATGTTAACCATGAGTATAAACTTGCAAGCATTGAGTAATATTTGTTCAACACTCATACCCACATGTTTGGCACCGAATTTAACGATTGTGTATATCACCAAAAATATAACAACTGTACCTGGAAGTAACCTTACTTTACGAAAACCTGATAACATTTCATTCTTATCACAAACGTGGTACGCTGAAAATCCACAAGATTCACATTGTCCAACAACAGGATTATGTCAGCAACCCCATAACGAAAGCGTAGAAGTTCTTAACGTGACAAACGAATGTCCACAAGCTGAACGTTTTTTATGCGGCAACACAGAATTACATTTATATGAGATATCCAACAGCACAGCCACAACG…	MCTINKSLYVASSIMTMLTMSINLQALSNICSTLIPTCLAPNLTIVYITKNITTVPGSNLTLRKPDNISFLSQTWYAENPQDSHCPTTGLCQQPHNESVEVLNVTNECPQAERFLCGNTELHLYEISNSTATTYILSQHSGTSTIHARNTTYNIIIVAATPPPLVPIAYQHTTTENTKITVSVVICVIIALILMGYLYYRAKMNTRFNTRHREPNYTTV			39	156	179	201		5-42-51-59-67-96-103-128-149-215
12927	mandrillinebeta1_RL11D1	mandrilline_betaherpesvirus_1	KR297253.1	RL11-beta	RL11D1	RL11D1	-	214958	215563	201	ATGCACCATTATCAAAATGTACGTATATGGTTTATACACACCTGTTTAACGGTATTAATCTTCCCGCTCCACTTAATTGGCATATATTCGATAAACTCCAACGTGATAATCAATAAAACTGTTATACTTGGAAATAATGTAACTTTAAAACCACCTGATAATTCCACTTTTATGAACCACGTATATTTTGTTAAACCTCTAAATAACTTCTGTAATGAGCAGCCGCTAAAAAAATTGTGCGATATCACTAGCGACCATGCAGACACATTCTCTCAGCTACAAACATGATGCATGGTAACACATTTTACATGTTTTATAATTGGATTGCGTATACATAATGTACCCATTAACGGACCAACTACATATGTACTCATACAACAAGGTGATTTAAATGGAACC…	MHHYQNVRIWFIHTCLTVLIFPLHLIGIYSINSNVIINKTVILGNNVTLKPPDNSTFMNHVYFVKPLNNFCNEQPLKKLCDITSDHADTFSQLQT*CMVTHFTCFIIGLRIHNVPINGPTTYVLIQQGDLNGTQRNTTYNIHLVASTPPPTTAPQNSASSSVPVIKKHTSTKDTAIIVPIVICAIIITLIARHLYYQHVHN	truncated protein but it has been kept for the analysis		33	142	173	195		38-46-54-130
4922	mandrillinebeta1_RL11B4	mandrilline_betaherpesvirus_1	KR297253.1	RL11-beta	RL11B4	RL11B4	-	215912	216511	199	ATGCTCTTACATATATACACCGAATACCAAAACACCTTCCATGCTTGTTTCGTCTATATTTATTGTATATGTATCATAAAGGCTCGTTCACACACATTATATGCCGAACTTGGTAGTAGTGTAATTTTTTTAGATTTGGAAAATAATAAACAAACAATAAAAAGAGAATGGTATGTCAAACATGCATCTTGTGATACATATTACCAACTATGTATGATAATATACGGGAGCGATAACGAATATACCATTAAACATCTACATAACGAAAATGCAGCAATTACTGGTAATTATACATGTAACGAAACAGCATTGCACATCTACAATATTAGCAACACTAATATAAACACAACATACAAGCTAGTATATACAAATGACAATCAAGATGTAACTACCAAATAT…	MLLHIYTEYQNTFHACFVYIYCICIIKARSHTLYAELGSSVIFLDLENNKQTIKREWYVKHASCDTYYQLCMIIYGSDNEYTIKHLHNENAAITGNYTCNETALHIYNISNTNINTTYKLVYTNDNQDVTTKYYYLILANILTTPILRTQYFNNISFNTHLEPLQSSSSYTVPLTITCMIIVILLGYFSYHHLHKRTTL			30	138	167	189		96-108-115
12667	mandrillinebeta1_RL11B3	mandrilline_betaherpesvirus_1	KR297253.1	RL11-beta	RL11B3	RL11B3	-	216514	217050	178	ATGACAGACAAATCACATGCATCATGTTTGACTGTTAGTGATTATGTAACTTTTTGTATATATAATTTAAATAACACAATTTACGTTGAATGGTTTTTTAAGAACGGTTTATGTAATAACGATTTTTGCAAGCTTTGTACGGTAAATTATCAACGAACGAACAATTTAGTAGATAAACATGGCTTGAAATCACAGATATCAAACATTTTTAACCATACCTGCAATCAAACAGCGTTACATATTTACAACATTACCGTACAGAACACAGAAATTACATACAAGTTAGTACAAACAACAAAAAACCATTCAACACATCACAAACATGAAAAATATTACTGTATAAAATCATCCACACATGCGACATCTATACCGAATGTACAAACGTTTACCACTTTATTA…	MTDKSHASCLTVSDYVTFCIYNLNNTIYVEWFFKNGLCNNDFCKLCTVNYQRTNNLVDKHGLKSQISNIFNHTCNQTALHIYNITVQNTEITYKLVQTTKNHSTHHKHEKYYCIKSSTHATSIPNVQTFTTLLSHQHLSHLKSANLGVATPIIITVILGILCTGIGYSFYKFRRREML			5	116	148	170	103-128-130-131	24-75-83
4924	mandrillinebeta1_RL11B2	mandrilline_betaherpesvirus_1	KR297253.1	RL11-beta	RL11B2	RL11B2	-	217205	217867	220	ATGAGAAAGAACGAAAACTATATACTATACTCCATATATACAAGTATTGTATTATGTACAACTGGTTATACGGAGACATCATTTATAAACATTTATACCCACGTTGATAACAACGTAACGTTACAAGATGTTAAATGCCAAAAAATAACTTGTTTAAAAGCAGAATGGTACTATCATCAACAGGGATGTACTACTCTAAAACACTCAAATAACTATTGTAAAGTATGCGAAACAATTTATACAGCAAAATACACCGTTACTGATTACCAACTACCCGAGGACCATAAACAATTTTTAACTTACACATGCAACACGACAGGATTATATTTATATACCGTTAACACAAAAACGCCATCATTATATAAATTAATACACAAAAACAAATCGGGTACAAAAACA…	MRKNENYILYSIYTSIVLCTTGYTETSFINIYTHVDNNVTLQDVKCQKITCLKAEWYYHQQGCTTLKHSNNYCKVCETIYTAKYTVTDYQLPEDHKQFLTYTCNTTGLYLYTVNTKTPSLYKLIHKNKSGTKTTHYFLNITYPKPAKSTKPTQRTKMTTYMINAKPTLNLNKPMVPTFNASFSTLQSSFDTTPIIVTGIFATVFVAFSYLYYYRKRQTVM		26	28	140	191	213	148-149-152-158-159	38-104-127-139
4923	mandrillinebeta1_RL11B1	mandrilline_betaherpesvirus_1	KR297253.1	RL11-beta	RL11B1	RL11B1	-	217905	218609	234	ATGCAAAGGCATAACCGCCGAATGTTTATAACTACAAGTATCATGATAAATGAAGAACGTCCGAGACAATCAAAGCCGAGCCAAACCACGTATTATGTGTACATAATCTTTTTATTAACACTCGGCACTGTCACATCTTCGCATTTAAACGTGATTTCTGCTAAGGTCGGTAATAACGTAACGCTACAAGATTTACCATCACCAGGTGAAAAGCCTTTATCAGAAACATGGTATGTACAAGCCAACTGTTCTACAAATTATGTTTCCGACGCTTCACTCGGTAGCGAATTATGCCACATCATTTACACAAGTAATACTATAACATCGTCAAACACGTGTAAACATTTTCTAAACTACAAATGTGAAAACCATAAACTACATCTGTATAATATGAGTACG…	MQRHNRRMFITTSIMINEERPRQSKPSQTTYYVYIIFLLTLGTVTSSHLNVISAKVGNNVTLQDLPSPGEKPLSETWYVQANCSTNYVSDASLGSELCHIIYTSNTITSSNTCKHFLNYKCENHKLHLYNMSTQTPKSYTLKRMNLLDPQKTIYFYLNITEEICSQLQLTQRSTTHPTSTPHFNNSTIPFNAHPFHFHSSHADTATPIIVTVSLGTVMIGLCYLYYRYRRRPVL			49	159	204	226	133-170-173-174-175-178-179-180-186-187	59-82-130-158-185
14883	mandrillinebeta1_RL11A	mandrilline_betaherpesvirus_1	KR297253.1	RL11-alpha	RL11A	RL11A	-	218872	219639	255	ATGTGTCCGGGACTTTTTTTATTTTTGGAGATTACGGGAATGGTGATGACAGCCATATCCGGTGGGGAGGGGTCAAGGCCACTGAACGTGACGCAAGTGCAGCTGTGCCCGGGCAGCAACGTGACCTTCAACTACACCAGGCCTCAAGGCCACTCGATGTCCTGGCTGTACTCCAACTATTCGAAAATGTCAGAGAAACGGTACAAACACCTGCGACACTACCTTATCTGCACTTTGACAAGCAGCTACACGATGAGCGAAACCCGCAATTCCATGTGCATGAGGTGCGACAACAAATCGCTGACTCTGTGCAACATGAGACCGCAGGATGCCGGACTGTACGAACTGCGCGACCACACCAACAACAGTGCGGTGATGGTGTACAACGTGACGGTGAGA…	MCPGLFLFLEITGMVMTAISGGEGSRPLNVTQVQLCPGSNVTFNYTRPQGHSMSWLYSNYSKMSEKRYKHLRHYLICTLTSSYTMSETRNSMCMRCDNKSLTLCNMRPQDAGLYELRDHTNNSAVMVYNVTVRTLSAPTVRGTTVFRVVYQTHASTPHRGIVKQKLRNGWDSWMVHLSFATVAMTCFALAVILSGCVCARSLRAWSNNYRQLKTTVDKEEHCDVIRVTEDKKIPIDMLESSVVDAKAPATLWLTK		21	26	132	173	195	152	29-40-44-59-98-129
10962	paninebeta2_RL11	panine_betaherpesvirus_2	AF480884.1	RL11-alpha	RL11	RL11	+	7202	7900	232	ATGAAGCGGGACGCCCTCACGCTGAAGTACGTCGTCTCCACGGCGTTCTGCATACTATCATCCGCGAAACCTACCCCAACCACGGACGCACTAGGCCCCCTACGATTACGCGACACCTACACCACCTGCGAAACGAGGAACAGGACCCTGGCCTCGCGGCTCAACACCACAGGTCACTCCGTCTCCTGGGTACGTTACGCCCTGCCCGGCCACAAACCCACGCAAACGATGCCCCTGTGTTCCATCACGGACGCGGCGCACAGCACCACGCGGGACGTGCGAAAAGCCCGTTTCATCTGCACGCGACATTCGATGACGCTGTATAATGTGACGGTGGAAGACATGGGTATGTACGTGCTAACGGACGAATACACCGGTGACGCGGAATCCTTCTACTTC…	MKRDALTLKYVVSTAFCILSSAKPTPTTDALGPLRLRDTYTTCETRNRTLASRLNTTGHSVSWVRYALPGHKPTQTMPLCSITDAAHSTTRDVRKARFICTRHSMTLYNVTVEDMGMYVLTDEYTGDAESFYFFIFSRAVCEAYATRCAFWKYLDNRCQTLKPAGTNPPPNDLRDWWLNISIHCAWIAGLLIIVASLVGFLLRLRRVGVQNAYRRLSNRDTEPLLQFDAYSE		30	28	135	182	204	81-88-89-160-166	47-55-109-179
9828	paninebeta2_RL12	panine_betaherpesvirus_2	AF480884.1	RL11-alpha	RL12	RL12	+	7672	9021	449	ATGCCAGACGCTGAAGCCGGCGGGCACGAACCCGCCCCCCAACGATTTAAGGGACTGGTGGTTAAACATCTCGATCCATTGCGCCTGGATCGCCGGACTGCTGATCATTGTGGCTTCGCTAGTGGGATTTTTGCTGAGATTACGGCGTGTCGGGGTGCAGAACGCCTACCGAAGACTATCGAATCGCGATACAGAGCCTCTGTTGCAGTTCGACGCATATTCGGAGTGAGTACAAAGGGACTTAAACTGATACACAGTGTGAAGATCATGTCTGAAACCTGCTCTGTTGCAACTACGTTATTGTTAGTGCTAGCTCTATCACAACTAACTGAAGAAGATAATACCACCAATTCTTCTGTTAACACATCCACAAATGATAGTAATATATCATTCACTACC…	MPDAEAGGHEPAPQRFKGLVVKHLDPLRLDRRTADHCGFASGIFAEITACRGAERLPKTIESRYRASVAVRRIFGVSTKGLKLIHSVKIMSETCSVATTLLLVLALSQLTEEDNTTNSSVNTSTNDSNISFTTTSSPKATSTSPTPSFTPNLTTSTEYLNSTVNSTHTPTLTTTLPTSTTSTHSFQNTTITEYSTTYNLCNTTETVSSNSTESITATSSCNTANTTFDNTTISTAIQTTTTEIVIKAVWTTVHGKESENVTLHVNSTFQNCTRTVWNHPYNITIHKMRKENKPHTLCEASSGHSVKHNHHKLCLQCTPKNLTLFDLMVNHSGKYIAECDDGQNHAQQGFILTVNATHITNYTRVCQPDKDTVTTRPISTHLFNQNYSYQGHYPGASANS…			239	353	402	419	115-119-123-124-127-130-132-133-134-135-136-140-141-142-143-145-147-149-153-154-155-161-162-165-166-168-170-172-173-174-177-178-179-180-181-182-184-188-189-191-194-195-196-203-207-208-210-211-213-215-217-218-219-222-225-230-231-233-234-301-359-362-371-373-374-378-379	114-117-121-125-128-151-160-164-187-201-209-229-259-265-270-281-320-354-360-385
14729	paninebeta2_RL13	panine_betaherpesvirus_2	AF480884.1	RL11-alpha	RL13	RL13	+	9123	10124	333	ATGGTCGATCACTTCGCGATTACTTGGACGTTGGTGTTCTTAACACTGGCATCAGGAACAGTGACTTCTTCATGTCATACGAGTCACTCCGTAAGCAGTACTACCGTCGCTACTACTAGTTCGACTCCCTCAGTTAATACGACGAACTCTGCCGATACGAGTAACACGTCCACCACAGAAAGCAGTACTACTTCTATAACATCTACATCGAATACAACTTCTACGAGTCTCACTACTGGGACATCTGCCGTTTCTTCCGCCTCAACCACATCAAAACCAACAACGCCATCTACCACTATTCAGAGCACTACCACTACTAAGACCACCACCGTCATCACTAGCACCTCTACAGTACCTGCGAGTCCCACTAACACTACAAAATTTGAATGTGATACCGCA…	MVDHFAITWTLVFLTLASGTVTSSCHTSHSVSSTTVATTSSTPSVNTTNSADTSNTSTTESSTTSITSTSNTTSTSLTTGTSAVSSASTTSKPTTPSTTIQSTTTTKTTTVITSTSTVPASPTNTTKFECDTATTKTWINITAKVGDNVTFPACNTSGKYHTARWTKVVNTKETDLCLFGPDYYSTSPQAGICFKCHWQSMTIYDVTTENAGNYIVRVHGDGNHHYDKGYRLQVTSNHTTGTNRKKCPNDFTSYTPDHDKNKETKTIENEFGMNYDQPTFPMGMHAIWAAVVVIVALLALYMGSRSSVTIVKGGKPRYKKLSNKDPDEYWASP		23	131	234	281	303	24-27-28-30-32-33-34-35-38-39-40-41-42-44-47-48-50-53-54-56-57-58-59-61-62-63-64-65-67-68-69-70-72-73-74-75-76-78-81-82-85-86-88-89-90-91-94-95-97-98-99-102-103-104-105-106-108-109-110-113-114-115-116-117-252-253-255-264	46-55-71-124-140-148-155
11616	paninebeta2_UL5	panine_betaherpesvirus_2	AF480884.1	RL11-alpha	UL5	UL5	+	11469	11924	151	ATGTTTCTAGGCTACTCGTACGACTTTATGCGATTCGGCTTCGCTCTATGTCGCGCACCCGGGCATTACCAGACGTCTGTGACTACTCTTGTTCTCCTCACATGTGCTGTTTCGTCTTCCCTCACCGCAAGCACCTCCGCGGCCCGCGGGTCCACTGGCGGGTATCGCAATCTCACCCAACGCGCCAACCTATCGTCGCCCGATACCCCGACTACAAGTACCCTGCCCAGACAGATAGCTGCACCACCGGCTCATTCCTCGTCCGGCCTCTTCGAGCAGTTCTACCACGGTTTGGCCATCCACGCCGCCTGGGTGACTGCCTTCGTCCTCGTGGGGTTCCTGATTTTCTTCGCCAACGTCTTCCATGTGCCACAGACCATCCACGGCTGGTATCGGGAC…	MFLGYSYDFMRFGFALCRAPGHYQTSVTTLVLLTCAVSSSLTASTSAARGSTGGYRNLTQRANLSSPDTPTTSTLPRQIAAPPAHSSSGLFEQFYHGLAIHAAWVTAFVLVGFLIFFANVFHVPQTIHGWYRDLRDHRTLFGRRYQRLVNS		47			100	122	38-44-45-46-51-52-59-65-66-69-71-72-73-74	57-63
11757	paninebeta2_UL6	panine_betaherpesvirus_2	AF480884.1	RL11-gamma	UL6	UL6	+	12130	12981	283	ATGCCGCCGCCGCGCTCCTTCGGGTGCGGCGGCCTTAATAAAGTGTGGATTTGTAGCTGCCTACTGATCCTGGTCTTGGTGGTTTGCGCGCCGCGGGGTTCTCCTCACTGGAGTCGGGTTCGACGGCAGACCTCACTCTCGCTGCCGAGCTGCAGTCCGGTGAACTGCACGGTCGGTGGAGACGTCTCCCTGAACTCCACCATACCCGTCGCGTGCAACTCCACGGAGTGGGGCCGCTACTATAACAGCAGCTTCTGGGTGCCGTTGTGCCAACTATGGGGCGGTCATATGAGGCTGTCGGGGCAGAATCTGCGTCTATCGCTGACCTGCTCGCGGCAACACCTGACGCTGCATAGTACCTCTGACGGGTATACGGGTACGTACTATCAGGTGGGAAAT…	MPPPRSFGCGGLNKVWICSCLLILVLVVCAPRGSPHWSRVRRQTSLSLPSCSPVNCTVGGDVSLNSTIPVACNSTEWGRYYNSSFWVPLCQLWGGHMRLSGQNLRLSLTCSRQHLTLHSTSDGYTGTYYQVGNNCPHHHEIMKTCFNLTVLAKPTTTAAPTTTSVPTPTLILTTRNTVIVGVSFPANTVLSSTWTTTAGNASVANGMFYRQYQPLSLAQTHRTAPLNATDNAEDVANLVATYASWGLVLLLLATVLVLFDLGLPQTAWRWWRDQGREEQHLLL		36	52	150	237	259		55-65-73-82-147-200-227
10226	paninebeta2_UL7	panine_betaherpesvirus_2	AF480884.1	RL11-delta	UL7	UL7	+	13052	13693	213	ATGGCCGCCGACCCTCATACGACGCTGTCGATGTTGTCTGGTTTATGCAATAAAGCACTCTGGCTCTCCATCTGCCTGCTTATCGTCGCGTTTCTTCTCGCGTCATCATCAACAACGACTATGGTGTACGTCTCAGGACCTCCCGGACGGCCGCTGTCACTGCACGCCAACTTCACCCAGGACGACGACGTACACTGGTACCGCCTGAAAGGGAACGAGACGGTATCGCTGTGTAGCTGTATGGTGGGTGACGGCGTCTTCATAGCCAGATCCAACATGAGCCTGGGCTGCCTGCCGTGGCAACTAATCCTGTTCAACATGACGGTGAACGACGGGGGCCTGTACTACGTGAACGGGACTAATGGAACTACGCGAACGTCTACCACCGTGTGGTTCAAC…	MAADPHTTLSMLSGLCNKALWLSICLLIVAFLLASSSTTTMVYVSGPPGRPLSLHANFTQDDDVHWYRLKGNETVSLCSCMVGDGVFIARSNMSLGCLPWQLILFNMTVNDGGLYYVNGTNGTTRTSTTVWFNVTIGLQFAPKTTKPPKKTTNKRAKLSERTGMSLFRYARDLDSVRRKDDDNNIHLGLVGAGLFVALVIVCLMGWLKILCTH		36	37	136	185	207	45-151-152	57-72-92-106-118-133
10239	paninebeta2_UL8	panine_betaherpesvirus_2	AF480884.1	RL11-delta	UL8	UL8	+	13799	14305	168	ATGAATGTGACCGGTCAACCCCCCTCTTCCCCTCCGTTTCCGGGGCCGTCGGAAAGCACCTGGAATGTGACGACCGGAGGGGAGGATGGGGGTGAACGTTCTGTCACGACCACGACCGTAGCGGTCTCGACGAGACCGACGACCTTGAGCGGTAAGACAAATGCCAGTACGAGCACGGCGACAAGTACCGCGCCCGTGACTACGACGAGGACGACTACGAGAGTACGGACAACGCGTACAAATAGCACGAGCGGTGTAACCACGAGGACGACGACGACTACGGTCCGTCCGCAGCCGGATTGCTTGCTCAGAACACAGCTATCGTACCACCACACCGTACAAGCGCAACCTCAGAAGATCGCCGTTCACTACACTTGGCTGATACTGCTGATCTTATTT…	MNVTGQPPSSPPFPGPSESTWNVTTGGEDGGERSVTTTTVAVSTRPTTLSGKTNASTSTATSTAPVTTTRTTTRVRTTRTNSTSGVTTRTTTTTVRPQPDCLLRTQLSYHHTVQAQPQKIAVHYTWLILLILFIVLVILFCLRIPQKLYDKWRNRRRYGQVYVVDTEL					120	142	4-9-10-17-19-20-24-37-38-39-43-44-47-48-50-53-56-57-58-59-61-62-63-67-68-69-71-72-73-77-78-80-82-83-84-87-88-90-91-92-93-94	2-22-81
10321	paninebeta2_UL9	panine_betaherpesvirus_2	AF480884.1	RL11-delta	UL9	UL9	+	14327	14860	177	ATGTTTTATACCTTTTCTGTATTAACTTATGTGTGTAATAAATTGCACGAAGTACCACGAGAGGTAGAATGTAATAAGGTTACGGGATACATCGGTCAAAATGTTAGTCTAAAGTCCATTACCCATGTCTGGAGCAACTCCACGTGGTCTGTACATACGGTATCTAGCCTGTATATGATGTGTGAACGGGAATCTAATGATGCCCCTTTTAATTTTTACAATGTCACCGATATTCAATTTAACTGTACAGAAGAAGAGTTACTGCTTCTGGAGCTTACGACGCAATATACCGCGGTGTACTACTATAGAGGATACGATACAGTACCACGGCCTTGTATGCTATATAGCACATGCTACAATGTCACTGTGAAAAACCGTACCTATGAAGCGGAAAAACAT…	MFYTFSVLTYVCNKLHEVPREVECNKVTGYIGQNVSLKSITHVWSNSTWSVHTVSSLYMMCERESNDAPFNFYNVTDIQFNCTEEELLLLELTTQYTAVYYYRGYDTVPRPCMLYSTCYNVTVKNRTYEAEKHTFASSIWIPPVAVVTLIILLSVIKIPQRIWEEWMQYRYRDTVYT			25	123	136	158		34-46-74-81-120
12272	paninebeta2_UL10	panine_betaherpesvirus_2	AF480884.1	RL11-delta	UL10	UL10	+	14959	15657	232	ATGCCGTTCGGCAGTTACATAGTCAATTGTGGCTTTTTGACCTGGTTCGTCTTGAGTGCTGTGTTCAAGTATGAATTTTCCGAAGCCTGTGAAGAACATACAACGTACGAAACACATCCTCTATTGCTTGGTGGTAAACCATTACTCGGCGCGCATCAAACAGCCTACTGGTATAAACATAAATGTGATTCGATGACGTCTAGTAACGACAAATTGACTCCACTTTGTTACTATCCGCCACGAAATTCCAAGGGAAAGTTAGACGAATCGGCGGAAAATACCTTCATTAATTACTTATGTTCTAACAGCACACTTATAATCGCTAGGCTGAATCTCACGGATGCTGGAGAATATTGCAGAAAAAAGAATTCCACGAGACACGATTCATGGCCCACGATG…	MPFGSYIVNCGFLTWFVLSAVFKYEFSEACEEHTTYETHPLLLGGKPLLGAHQTAYWYKHKCDSMTSSNDKLTPLCYYPPRNSKGKLDESAENTFINYLCSNSTLIIARLNLTDAGEYCRKKNSTRHDSWPTMSCYRVIVRPITKTTSKKPESGPTRVKRTTYDNYSVTLLEEPLLFQTHRSTQNAHIAWLFIAVVIIVVIILFFFKIPQKLFDKWKLHKSYAKTGHFSAFH			31	140	186	208	146-147-148-153-156-161	102-111-123-165
13703	paninebeta2_UL11	panine_betaherpesvirus_2	AF480884.1	RL11-delta	UL11	UL11	+	15758	16468	236	ATGTGCCATCGGCGCCTGGAATGGTTCTGCAAAACGTCGTTCTACGCGGCGATGATATGCGTCTTCGTAACAAGCACGGATCTCCAGAACGCGTGTGTAGAAGAAAAAGCCCGACAAGGCAGTAATGTGACTTTTGATGCGATACGATATTCCGGTAAGAACCAGTCCACGTACTGGTTTAGAGGCTCGCGGTACAATGCTGATATGATGTGTAACTTCACGGGTAACTTGACAGTACATTCTACAGAAATACGCCTAAACTATACCTGTCAGAGAAATTTTAGTCTCACGCTCATTAACGTTACGAGCGAGTATAGTAACAAGTACTATACCAGAACGACAGTACGTTCCACTAGTACTAATTCGTGGAGTTTTGACACATGTTTTAAACTTACGGTT…	MCHRRLEWFCKTSFYAAMICVFVTSTDLQNACVEEKARQGSNVTFDAIRYSGKNQSTYWFRGSRYNADMMCNFTGNLTVHSTEIRLNYTCQRNFSLTLINVTSEYSNKYYTRTTVRSTSTNSWSFDTCFKLTVTIVKPPKPKRTTTLKRPQEPVTKPKTTYVDRYYDGFGATIAVSPGIVSSQRQSATTISIWICLISIVVIVVILFYFRIPQKLLLPFMCPRPKDETLMIPQTEL		25	33	133	189	211	155	42-72-76-87-93-100
16313	papiinebeta4_RL11T	papiine_betaherpesvirus_4	KR351281.1	RL11-alpha	RL11T	RL11T	+	45526	46743	405	ATGCAGTTCAGGATAAGCTACATTATAGCAGATACCACCATTTACATTTTCATCGCCATCCTGTCTCGCTCAGCTGCAAATACAACTCCATTATCGAATACATCTTCAACAACTGCGGCACCTAATACTACCAGCGTAACCACCTCTACTTCGCTGACTACAGCTACAACCACATCTACAACCACGAATGTAACATCTGCTCCATCCACGGTTTCGTCCACTACCAACACGACTACAACTGCAACGTTAACAGCTAGCCAAAATGTTTCCTCACAACCCACAACTGTTACGTCTACAGAACCAACAAGTAATCAATCTAGTGTTGTCAGTTCCAGCTCAACTACAATTTCAGCAACTGTATCACGTACGTCTTCGAATGGTAATGCATCTACCACAACT…	MQFRISYIIADTTIYIFIAILSRSAANTTPLSNTSSTTAAPNTTSVTTSTSLTTATTTSTTTNVTSAPSTVSSTTNTTTTATLTASQNVSSQPTTVTSTEPTSNQSSVVSSSSTTISATVSRTSSNGNASTTTTSTVSISGSSPNVSLSTVVSTTLNSSQHTSFNTTITTTMPPNTTNITSTKQTSTTPNVTTGFTIKYVNATVCGTVNLTASLYNKSTHGHHTVWLLINNNSTPRDHQLCRSSSSHTTKHHWKDLCYNCSHNTLTLYNVTLNDSRRYVLKVEGSDNTNPQPEAFELTVTNGNDTNCQNNTPSFCTFTTSTPPTQSSKTDQFMTVAASTGTHAVWALALVLTVVAALIFGQGKVKRSLYTRHRSDDREQLIVRYYPEGRRLTSANDDSS…		26	183	299	341	360	28-29-32-34-35-36-37-38-43-44-45-47-48-49-50-51-53-54-56-57-58-59-60-61-62-65-66-69-70-72-73-74-75-77-78-79-80-82-84-86-90-91-94-95-97-98-99-102-103-106-107-110-111-112-113-114-115-117-119-121-123-124-125-130-131-132-133-134-135-136-138-140-142-143-147-149-150-153-154-155-158-159-162-163-166-167-169-170-171-176-177-180-181-182-185-186-187-188-192-193-196-213-219-233-243-244-245-248-249-313-316-31…	33-42-63-76-88-104-128-145-157-165-175-178-190-201-209-216-259-269-273
16241	papiinebeta4_RL11S	papiine_betaherpesvirus_4	KR351281.1	RL11-delta	RL11S	RL11S	-	203403	204854	483	ATGACCACACAACAACCGTGCACAAGAGTTGGGTTCTGGAGGCTGTTATTAATTATCTGTTTAGCCTTTGTTATTCATCTCTATTGCACAACCACTAATATATTAGTTACTGTTAAGACAGGAGATAATGTAACCTTAAATGCTAGTTTACAACTTACCAATGGAATTGGATATTGGTATGTAAATAAGACTATTCTTTGTGGCTGCACTCGTAACAACGCAGAATCCACAAGACGTCCCAACCTGCAATTTCAATGCCATAAGAATTGTTCGCTCACTTTACTTAACGTAACCAGCCACAGCGCTGGAAATTACTGTTTAATGGCTCAACCTCAAAACGAAAAACCAAAAGATCAATTGTGTTACAACGTAACGGTTATACCGGCTGGTTTTGACGGA…	MTTQQPCTRVGFWRLLLIICLAFVIHLYCTTTNILVTVKTGDNVTLNASLQLTNGIGYWYVNKTILCGCTRNNAESTRRPNLQFQCHKNCSLTLLNVTSHSAGNYCLMAQPQNEKPKDQLCYNVTVIPAGFDGHVLLLQLPSSSTGQSSTSTTTSTTSQAPTTDLETTAHTTTQPLTTNLSTHPPTTPIITANTHTTPTTTQTVTTNTPTYPTTTEMTTTTTTRATKKRKNKKTKQTSTTNTPTTSPYTTTAPYTTTPLQTTLTTAATTKAPSMLTSTVTTCAHTTEFPTTRLTTTETITTPLTTTTHPTTTTPLTTTTHPTTTTHPTTTTPLTTTTHPTTTTSPTTLPTTVLTTTVTTTIPTTMKSTTTTLTTTTTTRRHTTLTSTSTTSTTLATSTP…		31	30	126	436	458	76-77-98-99-125-142-143-144-145-148-149-150-151-152-153-154-155-156-157-158-162-163-167-168-171-172-173-177-178-181-182-186-187-191-194-196-197-199-200-201-203-205-206-208-210-213-214-215-218-219-220-221-222-223-226-234-237-238-239-240-242-244-245-246-249-250-251-255-256-257-261-262-264-265-268-269-273-276-277-278-280-281-285-286-290-291-294-295-296-298-300-301-304-305-306-307-310-311-312-313-316…	43-47-62-89-96-123-179-419
16149	papiinebeta4_RL11R	papiine_betaherpesvirus_4	KR351281.1	RL11-gamma	RL11R	RL11R	-	204919	205554	211	ATGTGGATTCGCATGTTTAATGGGCATTTATTTTTGTATTTCATTAACGGATACACTCAACAAACATTACAATGTAAAAACACATCCACCATTAACGTTACTGCCCACGAAAACGTAACTATTCATGGTACCGCGACATTATACGATTGTTTAACGGCATGGTACCAAAGCCATGGTGGAACCCAACCACTTTGTCAATACAACGCAACCCATGCCTTCAAAACCTCAAAATCATACACGAATATACATTATAATTGTAGTACATGCTCACTAATTATATTCGATGTAGATCAATCTGCATCGGGAATGTATTATACGTACGGTTTACTTTATAAGGAATATATATGTATTCAAGAGAAAATATGCTACAAATTGAACGTAATATCAACAGATCCAAGT…	MWIRMFNGHLFLYFINGYTQQTLQCKNTSTINVTAHENVTIHGTATLYDCLTAWYQSHGGTQPLCQYNATHAFKTSKSYTNIHYNCSTCSLIIFDVDQSASGMYYTYGLLYKEYICIQEKICYKLNVISTDPSTTSTSLPLTTGLDTFQTHTSPSTTTWFTLSSLAVLATLAYLVKTVYHYWTHGHYYVPQIWRRTPNEQQTYRNTVTESS		20	26	127			133-135-136-137-138-142-143-150-153-156-157	27-32-38-68-85
16053	papiinebeta4_RL11Q	papiine_betaherpesvirus_4	KR351281.1	RL11-delta	RL11Q	RL11Q	-	205567	206193	208	ATGAAGTATAAATGGACCTCTGCACTGATTATAACCACCCTAACCCACATGTATGTTGCTCTGGAATGCACTGAGACTGAGTCAATAACAGTTAGTACGGGAGAAGATGTAACATTAGGAAAGTCGCACCATCGCGGGCATCACATGTCCTGGTTTAAACCACCATGCAAAGGCGAAGAAGATGTCCTATGTCGTGTAACGTCTAGCCAAGAAGAAATGTTCCTCGCAAATAAATCGGTATCATTTCTATGTCAAGATAAATCTAACATGTTAAATCTTAGACATATGACACCCAATGGTTCTGGAACGTACTGTAAAAACGTTACACGCACAGTCAATGGCAAGATCAACATCACTTACATCTGCTACAATGTGACGGTTGCCAATAAAGTAACACCC…	MKYKWTSALIITTLTHMYVALECTETESITVSTGEDVTLGKSHHRGHHMSWFKPPCKGEEDVLCRVTSSQEEMFLANKSVSFLCQDKSNMLNLRHMTPNGSGTYCKNVTRTVNGKINITYICYNVTVANKVTPTSFISTSQLTTTLPKETNATIPNTVLRYTGNNDNHLQARYNYIASMIELALFLFVIAIAILFCLKLSDRFWLYIY		20	24	127	173	195		77-99-107-117-124-151
14252	papiinebeta4_RL11P	papiine_betaherpesvirus_4	KR351281.1	RL11-delta	RL11P	RL11P	-	206196	206966	256	ATGCCTCCAACAACTTGTTACCTGTTCACCTGTGCGTTATTTGTATTTGTGTATGTACCATGGTTCAGTATATCCTTTATGGTTGTCAACAAACCCCCATTTTGCATGCCAATGTGTTCACAATGCACACATGTTATAACTCATGAAGGTGAAACAGTAACTCTAAACTCTTCATACTACAGTCCGAGCAACGGAGTCGCTCGATGGTACCTCGGGGACAGTGATATGTGCAACATGAAGCTTGGTACAATGACTCGTAATTTTTCCGAATTGATTCACAGATGTATTAATAGCAGCTTAATTATAGAAAACATTACTCATAGCTTATATCTAGCCGAATATCATACACTACGAGGAGGAGCGCACCGAAACCACAAATATAACGTCACCGTTATACCC…	MPPTTCYLFTCALFVFVYVPWFSISFMVVNKPPFCMPMCSQCTHVITHEGETVTLNSSYYSPSNGVARWYLGDSDMCNMKLGTMTRNFSELIHRCINSSLIIENITHSLYLAEYHTLRGGAHRNHKYNVTVIPRHVNMSQAPLLDECANYQCERKRYPQKCKPTHKPPARRQHNVKTPTTNKQNVKTTTTITTSSSAPKPVDVAENKTVLGHLISEEFQAEHLTWGGAVLALLALSIWAFRYWLKKSKKNYRREYF			40	131	222	244	164-177-179-180-187-188-189-190-192-193-194-195-196	56-87-97-104-128-137-206
14127	papiinebeta4_RL11O	papiine_betaherpesvirus_4	KR351281.1	RL11-delta	RL11O	RL11O	-	207136	207831	231	ATGATCCTCACAACAAGAACATGGAACCACATTTCGTACGCTTGCTTCACATTTGTACTCTTATGGACTGTTTGCAACGCAGGTGCATCACGTGTAACATGCAACAACACAAAAACGTACACAGGACAGGTTGGGAGCAATATTACCCTTACAACATCACCTCTAAATGGTAAAGGTTTTTTGTACTGGTATCAGTACCCTTGCGGTAGTAACAAAAGACTATGCGATTATTCAGGTTACAATGGTAGAACCGATATGGTAAATAACACCAAACTAAAATTTGCTTGTATAAGGAACGGTTCACAATTAGTCTTGCTCAATGTAAATGCTAGTTATTCGGGACAATATTGTAGTGCACTGTTGACATCTGGCAATACTCCTTATAACTGTCATAATGTA…	MILTTRTWNHISYACFTFVLLWTVCNAGASRVTCNNTKTYTGQVGSNITLTTSPLNGKGFLYWYQYPCGSNKRLCDYSGYNGRTDMVNNTKLKFACIRNGSQLVLLNVNASYSGQYCSALLTSGNTPYNCHNVTVTLSSPPTPPPLRKPQRSTANSYTSTTSGVQLQIPSNAPYTGNNGTRNPEAQQQDATHIAGVVIVLVVIILIIILFFLKVPQKFWNKYKVTKTTDAL		29	35	135	190	212	152-153	35-47-88-99-109-132-178
15983	papiinebeta4_RL11N	papiine_betaherpesvirus_4	KR351281.1	RL11-delta	RL11N	RL11N	-	207910	208272	120	ATGAATTTAGAAAATTCAACATGTATCATCTGGGTTGTTTGCACAATCATCATGTGTATCCACAACACGATAGGTAGAAATCAGTCTGAAAGCAACAGTACAGAACCTGTCTCCGGTGACATGAGAGTTCGCACTGAAGCCAATTATATAGTAACAGGCGGTGTACAACCATCACCCCACCGATTATCGCATACAAACACACGGACTCTAGTTTTTGAACAAAAAGAAGAGGACGGTGCACACATAGTTGGAGTTGTTGTATTCGTAACTGTTTTTATTATCATCGTTATACTGCTGTTCTTTAGGATACCTCAGCGGATTTTCGACAGCTATCAGAGAATCAGGCTCACGTCGCCATAC	MNLENSTCIIWVVCTIIMCIHNTIGRNQSESNSTEPVSGDMRVRTEANYIVTGGVQPSPHRLSHTNTRTLVFEQKEEDGAHIVGVVVFVTVFIIIVILLFFRIPQRIFDSYQRIRLTSPY		25			79	101	31-33	5-27-32
15964	papiinebeta4_RL11M	papiine_betaherpesvirus_4	KR351281.1	RL11-delta	RL11M	RL11M	-	208277	209005	242	ATGGTGTTGCCGTCTACCTCGACAACACAAGTATCGTTAATCTGTATGATGTTTGTATTTGTAAGCATACATCGCAATGTGTTCACAGCAAAACCTTTAGAATGCCAACCCGTTAACGGCACCGCAGGACGCAACGTTATCATGAGTCCTCCATCATTCAATTACCACATCACCTACGTTTACTGGTATCGAGGATCAGGCAAGGCTCGAAAAGAATTATGTCGATACGTTCCTCAACAAACACAAGCTAACGCCAGAATAAAATTTTCATGCTTGAGCAACTATAGTTTATTATTAATCAATGTGACAGCACATATGTACAATGGAAATTATACCGTTAAACTAGATTTGGGATCAGGACAGTTATCAGAAACGTGTTACAAATTAACTGTGAGAAGC…	MVLPSTSTTQVSLICMMFVFVSIHRNVFTAKPLECQPVNGTAGRNVIMSPPSFNYHITYVYWYRGSGKARKELCRYVPQQTQANARIKFSCLSNYSLLLINVTAHMYNGNYTVKLDLGSGQLSETCYKLTVRSGVTKVPTTTRKTTTTVTTATTTEQTTYTTQYPTITLPSETALLIALFENQTSYAQTQNHSAMHAMWILLLVIIIVLLCFFCMRLKNKHKPCSTVLTPMVQSPEPPDRYF		29	36	131	195	217	5-136-140-141-142-145-146-147-148-150-151-153-154-155-158-159-161-162-168	39-94-101-110-182
15815	papiinebeta4_RL11K	papiine_betaherpesvirus_4	KR351281.1	RL11-delta	RL11K	RL11K	-	208966	209664	232	ATGTTAAGATTTTTATTAAACATGTGTCAACGACTTTTGACATTGGTGTTTATTGTTTCTTTACCGCTAATTAACGCAATTTGTGTAAATGTCAGCAATGGTAAAGAACCATGTGAATACAAAGACTATACTCCCACTTGCCTGCTACACTGCAATCGTACAATAGCCACAACAGGACAAAACGTAACTCTCGGCGTAACAATTAGCGCTAACAGCTATGTTTTCTGGGAACGAACAGTGAAGAACGAAACGATAATGCTTTGTCAGTTTGGCGACGACTTTACATTATGCGGATTCCGGCATAAAATTCAATATAAATGTTTATGTAACTACTCTTTACTGCTCATTAACGTGACTACAGAAAATAATGGCCCATACTGCATGTCATATATTGAACAC…	MLRFLLNMCQRLLTLVFIVSLPLINAICVNVSNGKEPCEYKDYTPTCLLHCNRTIATTGQNVTLGVTISANSYVFWERTVKNETIMLCQFGDDFTLCGFRHKIQYKCLCNYSLLLINVTTENNGPYCMSYIEHNNYVELCYNLTVLPFPAPRTTTRRPSKSLTSTTTTRSTLTSTTTRISMDPLGFNGIPLNHTFEAQRATASHMFWLFLLLLILLIVMLWCCRLPRQHKYR		26	52	145	200	222	57-153-154-155-159-161-163-164-165-166-167-168-170-171-173-174-175-176-177-180	30-52-61-110-117-142
15606	papiinebeta4_RL11J	papiine_betaherpesvirus_4	KR351281.1	RL11-gamma	RL11J	RL11J	-	209675	210307	210	ATGTTCACATTCACTTTTTTAATTGCTTCGACTCAATACTCTCACAGCTCTTTCTACATGCCCACATGCACACTAAAAACGTGCTGCGTTGGCGATGAGGTTGTCCTGGAATCCCATATTCCAGTAACATGCGACACGATTGCGTGGTATCGGTATAAAAACTATAGTGATAGATTACTATGTCGGTTTATGGGAGCATATGTTACCATTAATTCTGGAGAACGAATTTCTAGTACGTGTTCGCGGCAATCATTTATATTTCATAATATCCAACTACCATCGACGGGAACTTATTACACCGTAGGCAACGCCTGTAACGATCATCCCACAATGTCCGCCTGTTACAACGTGACGGTTCACTCAAAATCAACAACTCCACAGAGTTTAAAATTAACTTCG…	MFTFTFLIASTQYSHSSFYMPTCTLKTCCVGDEVVLESHIPVTCDTIAWYRYKNYSDRLLCRFMGAYVTINSGERISSTCSRQSFIFHNIQLPSTGTYYTVGNACNDHPTMSACYNVTVHSKSTTPQSLKLTSVMAPMIQRYTGNNTQISQQYTDNNTQIDRTLDVHGAWGLVIVAVLMLWVAIEFRLPQKMLRHFDTRFRASTRSAQTV		16	24	119	166	188		54-116-145-156
15508	papiinebeta4_RL11H	papiine_betaherpesvirus_4	KR351281.1	RL11-gamma	RL11H	RL11H	-	210433	211323	296	ATGGAATACACAAACATGAAATCACACCGAGCTCCGAGACTCAGGCTGGCCCTTTACTTATTTTGGATACCTCTCAGCGGTCCCGTCGTAAGCGGAGCAGCGGCCGATCCGAGCGTGAACACAACCGAGGCAACACAGACGAATACGACTAACGCCAGCGTTCAAACCACCACACTGCCTCCGTGGCCTGTGGAGGTTCAAAGCCAATACTCACTGTGGTCAGAAAATACGGATTGTTACTGCGGAGCATTAACGACGTCGGTCGGATCCACCGTCACATTAAATGGAACGGAACCGAGTAACGAGACTTACACGGCGTGGTTTTTCGCACACAGATGGAGCGACCTACTATGTGCACACTGGGAAGATGGTACCGGTGACAGCATGTATCGTGAATAC…	MEYTNMKSHRAPRLRLALYLFWIPLSGPVVSGAAADPSVNTTEATQTNTTNASVQTTTLPPWPVEVQSQYSLWSENTDCYCGALTTSVGSTVTLNGTEPSNETYTAWFFAHRWSDLLCAHWEDGTGDSMYREYLHYNCTAEQITLLNVSMGNSGVYYNRRGPSRKIMNYTYMCYNLTVSENATNATDPPVITTTRCGPPPWKLMKYEYDLETITDNPTYAVISLDDMIRSRSHVRKGFVLEQTARVMIQYSWFCGILFGAMLTILMVLRVPQKLCYLCLYAKPWIRGYKKLNGYDY		32	82	178	246	268	38-41-42-45-47-49-50-53-56-57-93-186-192-193-194	40-48-51-95-101-137-147-168-175-181-184-216
15288	papiinebeta4_RL11G	papiine_betaherpesvirus_4	KR351281.1	RL11-alpha	RL11G	RL11G	-	211668	212615	315	ATGTTACGGAGTTTATGGTACTTTGGGTACATGCAAACGGTTCTGGCGGTTTTAGCGAACAGCGAGCCAACATGTAACTTGGACTGCAACTGTAACAGCACCTGCGGATTCCTCTATAACGTGACTAATGCGGTCGGGTACTATCAGAATAACGTGACTTTGCATACGAGCATCAGTCACAGCAACCACTCTAACATGCATGTGGGTATGTGGATACGTTACAACTTTCCAGCACAGTCGTACGCATTATGCAGCGTATCTGGTTACAAAGTCGCCAAGGAGCATCACGACGGATGGTGTTTTGAGTGCAACGAGACCAGTTTAACTCTCTGCGACTTGGATACAAATCAGACTGGAAGTTACATTTTTAAAAATCTCGTTGGATTGACACAACACTAC…	MLRSLWYFGYMQTVLAVLANSEPTCNLDCNCNSTCGFLYNVTNAVGYYQNNVTLHTSISHSNHSNMHVGMWIRYNFPAQSYALCSVSGYKVAKEHHDGWCFECNETSLTLCDLDTNQTGSYIFKNLVGLTQHYTVTVVPVPRPPAPKITTITNCSVIFFNEYLWKNASLSYVTTVPPTTTTTTTTTTKPTSTTHRTTAGRTITQTTHTTTPGSSATTWSTNMPKYISKYSKLATFASVSAGLFSFALVVFLLVFLFALFNLKKQGETEASGPPKKSSVKDSCKKKKGRPGEPIYHLITENIQTSTSCVVEKSMFS		21	32	137	237	259	173-174-178-179-180-181-182-183-184-185-186-187-190-191-192-193-196-197-201-203-205-206-208-209-210-213-214-216-217-219-220	32-40-51-62-104-116-153-166
12673	papiinebeta4_RL11F	papiine_betaherpesvirus_4	KR351281.1	RL11-beta	RL11F	RL11F	-	212803	213420	205	ATGGTTTACAATGCGATGTGTATCATTTATCATACGTTAACACTTCCAACATTTTACTCATATATGATACAAAACACTGTACAGAATATTTCAGTTAAACTATACGACCCAGCTAAATTAACTAATCCAGATAACCATGAAACGTTTCACTGGTACGAATGGACCGCAAATGCCACTTCATTAAATTGTCAAACCAGTGTGTATATATGTTACATTGCAAGCGAAGACGTTCTAATGCATGAATTGAATGAATGTAAAACCATTTATCTGCAAATAACAAGTTGTACGAAAACACACTTGCACATCGGAAACGTAACCACTCAAACCCCATTGCAATATACGCTGAATAAAGGTATTAATTCCGACATCGCAAAACAACATAATTTTTCCTTACACATA…	MVYNAMCIIYHTLTLPTFYSYMIQNTVQNISVKLYDPAKLTNPDNHETFHWYEWTANATSLNCQTSVYICYIASEDVLMHELNECKTIYLQITSCTKTHLHIGNVTTQTPLQYTLNKGINSDIAKQHNFSLHIVYPTTPPSTQTSLHTSTRISHATGTAHAEARRQSETTNNVVTPVMVFFGGAALMGIGYLYGRKPKIPFLNAF			19	133	172	194	149-153	29-57-104-128
15238	papiinebeta4_RL11D3	papiine_betaherpesvirus_4	KR351281.1	RL11-beta	RL11D3	RL11D3	-	216268	217182	304	ATGCATGGTAGAAAATTATGCATGTATTGGCGCTGGATTGCATATATACAATATACCCAATTATGGACCAACTACATATTTACTTATGCAACAGAGTGGTCCAAACGAAATACAAAGAAACACAACCTACCACATACATGTAATTTCATCCACCACCCACCGCACCAAAATCAACCAACATCTTCAACATCGTTGGTACCAGTTGCCGAAAAATACAGCAATAACAAAGATACAACCATTATTGTTCCAGTTACCATTTGCTTTATTATTGTACTAATAGCGGGCTGCCTGTATTACCGACATACACACAAACCATTCACGCCACTGACTCTAAATTTATGTTTCACACTAATAACGCTACATACATGCTTGGCGTCTAACCTAACGGTTACCGACATT…	MHGRKLCMYWRWIAYIQYTQLWTNYIFTYATEWSKRNTKKHNLPHTCNFIHHPPHQNQPTSSTSLVPVAEKYSNNKDTTIIVPVTICFIIVLIAGCLYYRHTHKPFTPLTLNLCFTLITLHTCLASNLTVTDITKNITTTFGSNVTLLTPDNISFELQTWYAENPRNQNCSITDLCITYSDDSVEYIMKDTYSPYKDYTCNETGLSLYNISNRTAITYILSQCNGSGNIYMRNITYKVIIVALTHLSLVPIAEKYTNTKDATIIAPVIPCVIVALMMAGYLYYRARIKIRSDHEYKEPQYAKVD			124	240	261	283		127-136-144-152-169-209-212
15240	papiinebeta4_RL11D2	papiine_betaherpesvirus_4	KR351281.1	RL11-beta	RL11D2	RL11D2	-	216906	217523	205	ATGCTCTTCCATGAAATGTATACACGCATATACAATATGCATTTCGCTCACAATAATCAAAATGTAAGTCTACAGTCTAAGTACATTTGTTTCATTGTGTCAGTTTTTCCGCTCCACCTAATTCACATGCATTCAATCAATAGCTACAACAGGATAATTAATAAAACGGTTACAGTTGGAAGTAACGTAACCTTACAACCACCTGATAATTTAAGTTTTCTATCACAAGGATATTACGTTAAACCTCTACAAGGTGGCGCATGTGATGTTACACTAAAACAGTTATGTAGTAGTACAAAGCCACATAAAAACGCAAGGAAAATTTATAATTTGCCATCAGGATGCATGGTAGAAAATTATGCATGTATTGGCGCTGGATTGCATATATACAATATACCC…	MLFHEMYTRIYNMHFAHNNQNVSLQSKYICFIVSVFPLHLIHMHSINSYNRIINKTVTVGSNVTLQPPDNLSFLSQGYYVKPLQGGACDVTLKQLCSSTKPHKNARKIYNLPSGCMVENYACIGAGLHIYNIPNYGPTTYLLMQQSGPNEIQRNTTYHIHVISSTTHRTKINQHLQHRWYQLPKNTAITKIQPLLFQLPFALLLY			48	161			97-98-99	21-54-62-154
15239	papiinebeta4_RL11D1	papiine_betaherpesvirus_4	KR351281.1	RL11-beta	RL11D1	RL11D1	-	217638	218210	190	ATGCTCATAAGAGGGCAATCCCGCAAAACTACTTCAAAGGACACGAATATATGTAAATACAAATTACATTGTGCTACCAATTCTATCCTACTGACACCCCTAACGCAATCAGCATACATGTTACTGCAAAGCTTATGCAAAATACATTTAACAATATTACTACTAACATGTCTTGCGTCACAACAAACGGCTATCTATATTACAAAAAATATAACGGCTGTATACGGAAGCAATGTTAGTTTGCCAAAGCCTGATAATATTTCATTTCTATTACAAGTATGGTTTGCTGTAACGCAATACCCAAATTGTTTAACAACAAGGCTGTGTGAGGAAACCCAAGGCAACGGCGTACAACGTATATTAAAACCGAAATGTGCAGATATAGAATATACATGCAAT…	MLIRGQSRKTTSKDTNICKYKLHCATNSILLTPLTQSAYMLLQSLCKIHLTILLLTCLASQQTAIYITKNITAVYGSNVSLPKPDNISFLLQVWFAVTQYPNCLTTRLCEETQGNGVQRILKPKCADIEYTCNKTALNIYNISTQKPTTYILTQQSSTDYTIQRRNTTYNIQIVFPTSPPPCTLYHLIAL			58	173			7-10-11-12-112	70-78-86-141
8073	papiinebeta4_RL11C	papiine_betaherpesvirus_4	KR351281.1	RL11-beta	RL11C	RL11B5	-	218315	218806	163	ATGATATCCATACTAACTTACATACTTATGTATATATATTTATATCAAAGTATAAGCAAACTAGAAGCCTCATCACGCACCTATTCTATTGAAGCTGGTGATAACATAACTTTCGTAGATAAAACCCACTCAGACCAATTTACATTAGGCATATGGTTTTTTAATATTACAAAACCATCCCCCTGTTACTCTACAATTTCTAATAACGCAATGTTAAGCAAACTATGCGAAATATACTATCATAACCATAATTATTCCGTTCAGACACTAGACTTGCACGAATCTTGTAAGCCATACTTTAGTCACACTTGTAACAAAACATTCTTGCATTTGTATAATATAAGTGCACATGCACCCACAACATACTGGTTGCAAAAATTTGGTGGACGAGAAAAAACA…	MISILTYILMYIYLYQSISKLEASSRTYSIEAGDNITFVDKTHSDQFTLGIWFFNITKPSPCYSTISNNAMLSKLCEIYYHNHNYSVQTLDLHESCKPYFSHTCNKTFLHLYNISAHAPTTYWLQKFGGREKTKHFITLTLHQKHPQYSQHSQNILSPPHWTV		23	25	141			149	35-55-84-113
4927	papiinebeta4_RL11B4	papiine_betaherpesvirus_4	KR351281.1	RL11-beta	RL11B4	RL11B4	-	218811	219395	194	ATGAAAACACATGTTGTATGGTTGTTCATAATATCTTTATTTTATATTATGAACTACATGAACGGTTCGTCACATACATTGTATGCTACAATTGGCGGTAGCGCTACTTTTGTGGGTTTGAACGGTAGAACAACGGTAACAAAAACATGGTATATCAATAACGGATCTTACAACCAATCTCACCAACTATGTACCATAACATACGGAGGCGGATGTACAATTAAACATACTTTCAACGACAATACAGCAAAAACTGGTAACTATACATGTAACGAGACAGCATTACACATTTACAATATTACCAACATTGCTAGAAATATAACATACAAACTAGTAGAAACGGATGAGGAAGAACAATCAACTACCATATACTACTATCTTATAGTATTTGGTGAAAGT…	MKTHVVWLFIISLFYIMNYMNGSSHTLYATIGGSATFVGLNGRTTVTKTWYINNGSYNQSHQLCTITYGGGCTIKHTFNDNTAKTGNYTCNETALHIYNITNIARNITYKLVETDEEEQSTTIYYYLIVFGESVLTTPISGTQYLNNISLHSHLEPLQADSSSYTVALTVICMLGIILVICYLYYCHLHKRRTL		22	24	129	164	186		21-54-58-87-91-99-106
12676	papiinebeta4_RL11B3	papiine_betaherpesvirus_4	KR351281.1	RL11-beta	RL11B3	RL11B3	-	219421	220005	194	ATGCCCCCCCCCCACCGAAAACAAGCACTGGACACCACTATTCTGGTTACATGGTATCTATTTCATATTACAGAAGCTTCACAGCATGTTCGTAATGGTGATTGTGTAACACTCTTTACACATGTAACAAATAATACAGCTACAACAACATGGTATTTTCAAAACGGTCTATGTAGCAAAAATTTTTGCGCGCTTTGTAACGTAAATCATAGAAGTAAACCGGACTCCATCAAAACATATGACCTAAAAGAAACCGTGAAAGACATTTTTAACCACACATGCAACAGAACGGCGTTGCATATATACAATCTTACCATGTATGATGTGACACTTACATACAAATTAGTAACGACAACGCGTAACAAATCCAAACATGAAACATATTACTATATAAAACCA…	MPPPHRKQALDTTILVTWYLFHITEASQHVRNGDCVTLFTHVTNNTATTTWYFQNGLCSKNFCALCNVNHRSKPDSIKTYDLKETVKDIFNHTCNRTALHIYNLTMYDVTLTYKLVTTTRNKSKHETYYYIKPLHTTFLPHMQTSTTSLSHEHFSHLQSTDLSVTTPIIVTVTLGIILTAIGYSLYSRKRRRML		26	23	133	164	186	144-145-146-147-155	44-91-95-103-121
2782	papiinebeta4_RL11B2	papiine_betaherpesvirus_4	KR351281.1	RL11-beta	RL11B2	RL11B2	-	220069	220737	222	ATGATAAAGAAGCATATACTGCATTTCACATCTACAATAATTTTATTATTATGTAAAACTGGTTACAGCGACACATCATTTACAAACATTTATGCTCATGTCGGTGACAATGTAACATTACCAGATGTACAATGCCAATATAACAATTGTTTTAAAGGAGAATGGTATTATGTTCAGTATACCTGTCCTACAAAACACTCTAAAAACGGATATTGTAGATTGTGCCAAACAATTTACCCAATGAAACACACCACCACCACCCACCGACTACAGGATAACGAGGGGCAACCAATGAGTTATACATGCAACACGACAGGATTACATTTATACCACGTTACCACATACACACCATCATTATATAGATTAATACATGAAGATTACAACGATAAAGAGACAACA…	MIKKHILHFTSTIILLLCKTGYSDTSFTNIYAHVGDNVTLPDVQCQYNNCFKGEWYYVQYTCPTKHSKNGYCRLCQTIYPMKHTTTTHRLQDNEGQPMSYTCNTTGLHLYHVTTYTPSLYRLIHEDYNDKETTYDYFLNVTPKEHIQPTTFTEYTKSTTYITTPTLSTPHSNELAPTAFNASFSSVRSSPHTRPIVVTVIIVTLLAAFSFYMYYHYKHQTML		23	27	140	194	216	149-155-157-158-159-162-163-165-167-168-171-177-185	37-103
2903	papiinebeta4_RL11B1	papiine_betaherpesvirus_4	KR351281.1	RL11-beta	RL11B1	RL11B1	-	220768	221484	238	ATGTCAGTAAATGTCTGCGCCATGATAAATGATAAGCGTCAGATCCTGTATTATCTGTACATAATACGTTTATTTGTACTTGTGTGTACATACACATCTTCGTCTCCCAAAATAATCTCTGCTAAGATTGGTGATAACGTAACGCTAGAAGATGCGCCGTTACCAACTCAAAAGCCTTTCTCGGAAGCGTGGTATGTACAGACCCAATGTTCTAGAAACGGTGTTTATTATATTTCGTTAGGTAGCGAATTATGCACAATAATGTACTCCAATAACAAAGTTACATCACCCAGTGCATGCAAACAACTCGTAACTTATACATGTGAACATAATAAATTACATTTGTATAATCTTAGTCTGAAAACACCACGATCGTACATATTTACAAAAATGTATGTC…	MSVNVCAMINDKRQILYYLYIIRLFVLVCTYTSSSPKIISAKIGDNVTLEDAPLPTQKPFSEAWYVQTQCSRNGVYYISLGSELCTIMYSNNKVTSPSACKQLVTYTCEHNKLHLYNLSLKTPRSYIFTKMYVSGTRVTHYFRLNITGTTHFKPTQVTQRSTHPTTTPTQWIQVNQHPTHHTTTSHLNSSMAGFNEHSLRLQSSNATTATPIIVTVSVVTVMTCFCYLYYRYRRQTVL		34	36	146	208	230	155-158-161-162-165-166-167-169-179-182-183-190	46-117-145-188
14887	papiinebeta4_RL11A	papiine_betaherpesvirus_4	KR351281.1	RL11-alpha	RL11A	RL11A	-	221785	222537	250	ATGTGTCCGGGACTTTTTTTGTTTTTGGAGATTACGGGAATAGCGATGACAGCAGCATCCGGTTTCGCGACGGGGTCACCGAGGACACAGCCGAATGTGACGCAAGTGGCAGTGTGCCCGGGCGGGAATGCGACCTGCAGCTACAGCAGGCCTCAAGGTCACTCTGTATCCTGGATTTACTCGAATGTTACCAAAACATCTAAACACCTGCGAAGATACGTCATTTGCAGCTTGACAGGCAGCTACATGATGAAAGAGACCCGGAACTCCATGACCATGACCTGCGACAATCAATCACTCCATCTGTACAATGTCAGAACACAGGATGCGGGGCTGTACGAACTGCACGACCACACAAATAACAACGTGTTGATGATTTGTAACGTGACTGTGAGAACC…	MCPGLFLFLEITGIAMTAASGFATGSPRTQPNVTQVAVCPGGNATCSYSRPQGHSVSWIYSNVTKTSKHLRRYVICSLTGSYMMKETRNSMTMTCDNQSLHLYNVRTQDAGLYELHDHTNNNVLMICNVTVRTMVAPQVTGMVIYTVSRVQHASTHENGVSKHRLGNGWDTWMVHLSFATVAMTCFALAVILSGCVCARSIRAWSNNYRQLKEQADSCDVIKLPEEKKVPIDVLTAVTDNKQPATLWLTK		21	27	131	172	194	24-26-34-148-154	32-43-62-97-128
